# Supplementary material for: Identification of a Non-Invasive Urinary Exosomal Biomarker for Diabetic Nephropathy Using Data-Independent Acquisition Proteomics
Source: Int J Mol Sci. 2023 Sep 1;24(17):13560. doi: 10.3390/ijms241713560 (PMC10488032; doi:10.3390/ijms241713560)
Supplement: Supplementary file 1 [file ijms-24-13560-s001.zip]

Archive with 4 entries (4 files):
- Supplementary materials.pdf
- Supplementary Table S1.xlsx
- Supplementary Table S2.pdf
- Supplementary Table S3.pdf
