# Supplementary material for: Identification of a Non-Invasive Urinary Exosomal Biomarker for Diabetic Nephropathy Using Data-Independent Acquisition Proteomics
Source: Int J Mol Sci. 2023 Sep 1;24(17):13560. doi: 10.3390/ijms241713560 (PMC10488032; doi:10.3390/ijms241713560)
Supplement: Supplementary file 1 [file ijms-24-13560-s001.zip › Supplementary Table S1.xlsx]

## Sheet: UrinaryExosome database
Gene Name:
A1BG
A2ML1
AASDHPPT
ABCB1
ABCB11
ABCB6
ABCC11
ABCC9
ABHD14B
ABI1
ACAT1
ACE
ACE'
ACE2
ACLY
ACLY'
ACO1
ACOT11
ACOT7
ACP1
ACP2
ACPP
ACSL4
ACSM1
ACTN1
ACTR1A
ACTR2
ACTR3
ACY1
ACY3
ADCY1
ADH5
ADH6
AHCTF1
AHCY
AHNAK
AHSA1
AHSG
AK1
AKR1A1
AKR1B1
AKR7A2
AKR7A3
ALAD
ALB
ALCAM
ALDH1A1
ALDH1L1
ALDH2
ALDH3B1
ALDH3B1'
ALDH8A1
ALDH9A1
ALDOA
ALDOC
ALK
ALOX12
ALPL
AMBP
AMN
ANGPTL2
ANKFY1
ANKFY1'
ANPEP
ANXA1
ANXA11
ANXA13
ANXA2
ANXA2'
ANXA3
ANXA4
ANXA5
ANXA6
ANXA6'
ANXA7
ANXA7'
AOX1
AP1M1
AP2M1
AP4M1
APAF1
APCS
APOA1
APOA2
APOA4
APOD
APOE
APPL
APRT
APRT'
AQP1
AQP2
ARF1
ARFIP1
ARHGAP1
ARHGDIA
ARHGDIB
ARHGEF12
ARL15
ARL3
ARL6
ARL8A
ARL8B
ARMC3
ARMC9
ARPC1A
ARPC2
ARPC3
ARPC4
ARPC4'
ARPC5
ARPC5L
ARRDC1
ARSE
ARSF
ASAH1
ASAH1'
ASL
ASNA1
ASS1
ATAD2
ATIC
ATP1B1
ATP5A1
ATP5B
ATP6AP1
ATP6AP2
ATP6V0A1
ATP6V0A4
ATP6V0C
ATP6V0D1
ATP6V0D2
ATP6V1A
ATP6V1B1
ATP6V1B2
ATP6V1C1
ATP6V1C2
ATP6V1D
ATP6V1E1
ATP6V1E1'
ATP6V1E1''
ATP6V1F
ATP6V1G1
ATP6V1H
ATRN
ATRN'
AZU1
B2M
B4GALT1
BAIAP2
BAIAP2'
BAIAP2L1
BASP1
BAT2
BAZ1B
BBOX1
BCAM
BCAM'
BCL2L12
BCR
BCR'
BDH2
BGN
BHLHB9
BHMT2
BLMH
BLVRA
BLVRB
BPI
BST2
BTG2
C10orf116
C10orf18
C10orf30
C11orf47
C11orf52
C11orf54
C11orf59
C12orf51
C12orf59
C16orf80
C17orf61
C17orf80
C19orf18
C1orf116
C1orf179
C1orf181
C1orf45
C1orf58
C1orf93
C20orf106
C20orf114
C20orf117
C2orf16
C2orf18
C5
C5orf32
C6orf108
C6orf55 (VTA1)
C6orf58
C7orf24
C9
C9orf19
C9orf39
C9orf58
C9orf88
CA2
CA4
CAB39
CAB39L
CACNA2D1
CALB1
CALML3
CALR
CAMK4
CAMP
CAND1
CAP1
CAPG
CAPN1
CAPN2
CAPN5
CAPN7
CAPZA1
CAPZA2
CAPZB
CBR1
CC2D1A
CCDC105
CCT2
CCT3
CCT3'
CCT5
CCT6A
CCT6A'
CCT8
CD14
CD2AP
CD59
CD63
CD63'
CD81
CD9
CDC2
CDC42
CDC42BPA
CDC42BPB
CDK5RAP2
CEACAM5
CEP250
CETP
CFD
CFH
CFI
CHCHD3
CHMP1A
CHMP1B
CHMP2A
CHMP2B
CHMP4B
CHMP5
CHMP6
CHP
CIB1
CKAP4
CKB
CLIC1
CLIC3
CLIC4
CLIC5
CLIC6
CLTC
CLU
CLU'
CMBL
CMPK
CNDP2
CNKSR2
CNP
COASY
COBLL1
COL15A1
COL18A1
COL6A1
COL6A3
COMT
COMT'
COPS8
COTL1
CP
CPN2
CPNE3
CPNE5
CPVL
CR1
CRABP2
CRB2
CRB3
CREB5
CRK
CRNN
CROCC
CRTC2
CRYAB
CRYL1
CRYM
CRYM'
CRYZ
CSE1L
CSK
CSRP1
CST3
CSTB
CTDSPL
CTDSPL'
CTH
CTNS
CTSA
CTSC
CTSC'
CTSD
CTSG
CUBN
CUL3
CUL4B
CUTA
CUTA'
CUTL2
CYBRD1
CYFIP2
DAK
DBNL
DCD
DCTN2
DCXR
DDAH1
DDAH2
DDB1
DDC
DDT
DDX19B
DDX3X
DDX5
DEFA1
DHX34
DIP13B
DKFZp686D0972
DNAH8
DNAJA1
DNAJA2
DNAJB1
DNAJC13
DNAJC7
DNM2
DNM2'
DOPEY2
DPEP1
DPP4
DPYS
DSC2
DSG3
DSP
DSP'
DSTN
DUSP26
DYNC1H1
DYNC2H1
DYSF
ECE1
EEA1
EEF1A1
EEF2
EFEMP1
EFNB1
EGF
EGFL11
EHD1
EHD2
EHD4
EIF3H
ELA2
EML5
ENPEP
ENPP3
ENPP4
ENPP6
EPHX2
EPN3
EPPK1
EPS8
EPS8L1
EPS8L1'
EPS8L2
ESD
EVPL
F11
FABP1
FABP3
FAH
FAM125A
FAM125B
FAM20C
FAM40A
FAM49B
FAM65A
FASN
FAT
FBL
FBP1
FBP2
FCGBP
FCN2
FER1L3
FER1L3'
FGA
FGG
FGG'
FGL2
FIGNL1
FKBP4
FKBP5
FLJ20097
FLJ32569
FLJ38482
FLNA
FLNB
FLOT1
FLOT2
FN1
FN1'
FRK
FTCD
FTH1
FTL
FUCA1
FUS
FUZ
FXYD2
G6PD
GAA
GAA'
GABRB2
GALK1
GALM
GANAB
GANAB'
GAPDH
GBE1
GCA
GCS1
GDF2
GDI2
GDPD3
GEMIN4
GFRA1
GGH
GHITM
GIPC1
GIPC1'
GIPC2
GK
GK2
GLB1
GLG1
GLO1
GLUL
GM2A
GNA11
GNAI1
GNAI2
GNAI3
GNAQ
GNB1
GNB2L1
GNG12
GNG5
GNG7
GNPDA1
GOLGA7
GOT1
GPD1
GPI
GPM6A
GPR155
GPR98
GPRC5A
GPRC5B
GPRC5C
GPT
GPX4
GPX4'
GRB2
GRB2'
GRHPR
GRID1
GSN
GSR
GSS
GSTA1
GSTCD
GSTM2
GSTO1
GSTO2
GSTP1
GTPBP9
GUSB
H1FOO
HBB
HBS1L
HDHD2
HEBP1
HEBP2
HGD
HGS
HINT1
HIST2H2AB
HIST2H2BF
HIST4H4
HLA-B
HLA-DRA
HNMT
HNRNPL
HP
HPD
HPGD
HPX
HRAS
HRG
HRSP12
HSP90AB6P
HSPA12A
HSPA1B
HSPA2
HSPA5
HSPA8
HSPB1
HSPD1
HSPG2
HUWE1
ICAM1
IDH1
IGF2R
IGFALS
IKZF5
IL1RN
IL1RN'
INADL
IQCG
IQGAP1
IQGAP2
IRF6
ITGA1
ITGA3
ITGA3'
ITGAV
ITGB1
ITGB4BP
ITGB8
ITIH4
ITLN1
ITM2B
ITM2C
ITM2C'
ITSN2
JUP
KALRN
KCNG2
KHK
KHK'
KIAA0174
KIAA0841
KIAA1189
KIAA1529
KIAA1833
KIF12
KIF3A
KIF3B
KIF9
KIFC3
KL
KLK1
KNG1
KPNB1
LAMA5
LAMC1
LAMP1
LAMP2
LAP3
LBP
LCN2
LCP1
LDHA
LDHB
LEPRE1
LGALS3
LGALS3BP
LMAN2
LOC124220
LOC128192
LOC131691
LOC146909
LOC283537
LOC284422
LOC342897
LOC345630
LOC388720
LOC388817
LOC388849
LOC390299
LOC440335
LOC643008
LOC643751
LOC643752
LOC646821
LOC649125
LOC651536
LOC654259
LOC81691
LRP2
LRRC15
LRRC57
LRRK2
LTA4H
LTB4DH
LYPLA2
LYZ
MAGI3
MAL2
MAN1A1
MAN2A1
MAP2K1IP1
MARCKS
MASP2
MBD5
MDH1
MDH2
MEGF8
MFGE8'
MFI2
MFI2'
MGC45438
MGC59937
MGRN1
MID2
MIF
MIF'
MINK1
MITD1
MLLT3
MLLT4
MME
MMP24
MMP25
MMRN2
MNDA
MOBK1B
MPO
MPP5
MPST
MSN
MSRA
MTAP
MTHFD1
MUC1
MUC1'
MUC1''
MUCDHL
MUM1L1
MUPCDH
MVP
MXRA5
MXRA8
MYH13
MYH14
MYH14'
MYH3
MYH9
MYO15A
MYO1B
MYO1C
MYO1D
MYO5B
MYO6
NAGK
NAGLU
NAPA
NAPE-PLD
NAPG
NAPRT1
NAPSA
NARG1L
NARS
NAT13
NCKAP1
NCKAP1'
NCSTN
NDRG1
NDRG3
NEB
NEBL
NID1
NIPBL
NIT2
NKX6-1
NONO
NOX3
NP
NPC1
NPEPPS
NPHS1
NPHS2
NPM1
NQO2
NRF1
NT5C
NT5E
NUDT5
NUTF2
OLFM4
OR11L1
OSBPL1A
OTUB1
OXSR1
P2RX4
P4HB
PACSIN2
PACSIN3
PADI2
PAFAH1B1
PAFAH1B2
PARD6B
PARK7
PARP4
PBLD
PBLD'
PCBD1
PCBP1
PCK1
PCLKC
PCYOX1
PDCD10
PDCD2
PDCD6
PDCD6IP
PDDC1
PDE8A
PDXK
PDZK1
PDZK1IP1
PEBP1
PEF1
PEPD
PFAAP5
PFKL
PFKL'
PFN1
PFN2
PGD
PGLS
PGLYRP1
PGM1
PHF15
PHGDH
PHPT1
PIGR
PIK3C2A
PIK3C2B
PIP
PIP4K2C
PKD1
PKD1L3
PKD2
PKHD1
PKLR
PKLR'
PKM2
PLCD1
PLD3
PLEKHA1
PLEKHA7
PLOD1
PLOD3
PLS1
PLSCR1
PMVK
PODXL
PPAP2A
PPFIA2
PPIA
PPIB
PPL
PPP1R7
PRCP
PRDX5
PRDX5'
PRDX5''
PRDX6
PRKAR2A
PRKCA
PRKCD
PRKCH
PRKCI
PRKCZ
PRKCZ'
PRKRIP1
PRNP
PROM1
PROM2
PROZ
PRSS8
PRTN3
PSAP
PSAP'
PSAT1
PSCA
PSMA1
PSMA2
PSMA3
PSMA4
PSMA5
PSMB1
PSMB2
PSMB3
PSMB5
PSMB6
PSMC5
PSMC6
PSMD12
PSMD3
PSME2
PTBP1
PTER
PTP4A2
PTPN13
PTPN23
PTPN6
PTPRJ
PTPRO
PTPRO'
PTTG1IP
QDPR
RAB10
RAB13
RAB14
RAB15
RAB17
RAB19B
RAB2
RAB21
RAB22A
RAB25
RAB27A
RAB33B
RAB34
RAB35
RAB3B
RAB3D
RAB3GAP1
RAB43
RAB5B
RAB5C
RAB7
RAB7L1
RAB8A
RAB8B
RAC1
RALA
RAN
RAP1B
RAP1GDS1
RAP2B
RAP2C
RAPGEF3
RARS
RBL2
RBM3
RBP4
RBP5
RDX
RENBP
RFC1
RG9MTD2
RHCG
RHEB
RHOA
RHOB
RHOC
RHOF
RHOG
RNASE2
RNF11
RNF213
RNH1
RNPEP
ROBO2
RP2
RPS11
RPS18
RRAS
RRAS2
RREB1
RUSC2
RYR1
S100A10
S100A14
S100A16
S100A4
S100A6
S100A8
S100A9
S100P
SAMM50
SAT2
SCARB2
SCEL
SCIN
SCN10A
SCN11A
SCPEP1
SCRN2
SDC1
SDCBP
SDCBP'
SDCBP2
SEC13L1
SEC31L1
SECTM1
SELENBP1
SERINC2
SERINC5
SERPINA1
SERPINA3
SERPINA4
SERPINA5
SERPINA7
SERPINB1
SERPINB13
SERPINB3
SERPINB6
SERPINF1
SERPING1
SFN
SFT2D2
SH3BGRL
SH3BGRL3
SH3BP4
SHMT1
SHMT2
SHROOM2
SIAE
SIRPA
SLC12A1
SLC12A3
SLC12A9
SLC13A2
SLC13A3
SLC13A3'
SLC15A2
SLC1A1
SLC22A11
SLC22A12
SLC22A13
SLC22A2
SLC22A5
SLC22A6
SLC22A6'
SLC22A8
SLC23A1
SLC23A1'
SLC25A1
SLC25A3
SLC26A11
SLC26A4
SLC27A2
SLC2A5
SLC36A2
SLC39A5
SLC3A1
SLC3A2
SLC3A2'
SLC44A1
SLC44A2
SLC44A4
SLC4A1
SLC4A4
SLC5A1
SLC5A10
SLC5A10'
SLC5A12
SLC5A2
SLC5A8
SLC5A9
SLC6A13
SLC6A19
SLC9A3
SLC9A3R1
SLC9A3R2
SLCO4C1
SLIT2
SLK
SMC2
SMO
SMPDL3B
SMURF1
SNAG1
SNAP23
SNCG
SNF8
SNRPD1
SNX12
SNX3
SNX9
SOD1
SORD
SORL1
SPAG9
SPAST
SPEN
SPON2
SPR
SPRR3
SPTBN1
SPTBN1'
SQSTM1
SRC
SRI
SRI'
ST13
STAMBP
STK11
STK24
STOM
STX3
STXBP1
STXBP2
STXBP4
SUCLA2
SUCNR1
SUSD2
SYPL1
TACSTD1
TAGLN2
TAOK1
TAX1BP3
TBC1D10A
TBC1D21
TCP1
TCP1'
TECTA
TEKT3
TF
TGFBR3
TGM2
TGM4
THBS1
THOC4
THY1
TIAM2
TKT
TLN1
TM7SF3
TMBIM1
TMEM12
TMEM16F
TMEM2
TMEM27
TMEM38A
TMEM59
TMEM63A
TMPRSS11D
TMPRSS2
TOLLIP
TOM1
TOM1L2
TOM1L2'
TPI1
TPP1
TREH
TRIP10
TSG101
TSPAN1
TSPAN3
TSPAN6
TSPO
TSTA3
TTC18
TTN
TTN'
TTYH3
TUBA3
TUBB2A
TUBB6
TUBB8
TXN
TXNDC8
TXNL5
UACA
UBA1
UBADC1
UBE1
UBE2G1
UBL3
UBXD1
UEVLD
UEVLD'
UFC1
UGP2
UGP2'
ULK3
UMOD
UPB1
UPK1A
UPK1B
UPK2
UPK3A
UTRN
VAMP3
VAMP7
VAMP8
VASN
VASP
VAT1
VCL
VCL'
VCP
VDAC1
VDAC3
VIL1
VMO1
VPS13C
VPS13D
VPS24
VPS24'
VPS25
VPS28
VPS28'
VPS35
VPS36
VPS37B
VPS37C
VPS37D
VPS4B
VWF
WASL
WBSCR1
WDR1
WDR1'
WIZ
WNT5B
XPNPEP2
YWHAE
YWHAG
YWHAH
YWHAQ
YWHAZ
ZCCHC11
ZDHHC1
ZMPSTE24
ZNF114
ZNF486

## Sheet: ExoCarta database
Gene Name:
A1BG
A2ML1
AAAS
Aadat
AAR2
AARSD1
AASDHPPT
ABCB1
ABCB11
ABCB4
ABCB6
ABCC11
ABCC9
ABHD14B
ABI1
ABT1
ACAT1
ACE
ACE2
ACLY
ACO1
ACOT11
ACOT7
ACP1
Acp1
ACP2
ACPP
ACSL4
ACSL6
ACSM1
ACTA1
ACTA2
Actb
ACTB
ACTBL2
ACTC1
ACTG1
ACTG2
ACTN1
ACTN4
ACTR1A
ACTR2
ACTR3
ACTR8
Acy1
ACY1
ACY3
ADCY1
ADGRV1
ADH5
ADH6
ADIRF
AGBL3
AHCTF1
AHCY
AHNAK
AHSA1
AHSG
AIF1L
AK1
AKR1A1
Akr1a1
AKR1B1
AKR7A2
AKR7A3
Akr7a3
ALAD
ALB
ALCAM
ALDH1A1
ALDH1L1
ALDH2
ALDH3B1
ALDH8A1
ALDH9A1
Aldoa
ALDOA
ALDOB
ALDOC
ALK
ALOX12
ALPL
Alpl
ALYREF
AMBP
AMN
AMN1
AMY2A
AMY2B
Andpro
ANGPTL2
ANGPTL7
ANKFY1
ANKRD24
ANKRD26
ANKRD36
ANO6
ANPEP
Anpep
ANXA1
ANXA11
ANXA13
ANXA2
Anxa2
ANXA3
ANXA4
ANXA5
Anxa5
ANXA6
ANXA7
AOC1
AOX1
AP1M1
AP2M1
AP4M1
APAF1
APCS
APEH
APOA1
APOA2
APOA4
APOD
APOE
APPL1
APPL2
APRT
Aqp1
AQP1
AQP2
Arf1
ARF1
ARF3
ARF4
ARF5
Arf5
ARF6
Arf6
ARFIP1
ARHGAP1
ARHGDIA
ARHGDIB
ARHGEF12
ARHGEF6
ARL15
ARL3
ARL6
ARL8A
ARL8B
ARMC3
ARMC5
ARMC9
ARPC1A
ARPC2
ARPC3
ARPC4
ARPC4-TTLL3
ARPC5
ARPC5L
ARRDC1
ARRDC3
ARSE
ARSF
ASAH1
ASH1L
ASL
ASNA1
Asrgl1
ASS1
ATAD2
ATIC
ATP1A1
ATP1A3
ATP1B1
ATP4A
ATP5A1
ATP5B
ATP6AP1
ATP6AP2
ATP6V0A1
ATP6V0A4
ATP6V0C
ATP6V0D1
ATP6V0D2
ATP6V1A
ATP6V1B1
ATP6V1B2
ATP6V1C1
ATP6V1C2
ATP6V1D
Atp6v1e1
ATP6V1E1
ATP6V1F
ATP6V1G1
ATP6V1H
ATP7A
ATRN
AZGP1
AZGP1P1
AZU1
B2M
B4GALT1
BAG1
BAIAP2
BAIAP2L1
BASP1
Basp1
BAZ1B
BBOX1
BCAM
BCL2L12
BCR
BDH2
BEND7
BGN
BHLHB9
BHMT
BHMT2
BLMH
BLVRA
Blvra
BLVRB
BPI
BPIFB1
BROX
BSG
BST2
BTG2
C10orf90
C11orf52
C11orf54
C16orf87
C16orf89
C17orf80
C19orf18
C1orf116
C2orf16
C2orf74
C3
C4A
C4B
C5
C9
CA2
CA4
CAB39
CAB39L
CACNA2D1
CALB1
Calm1
CALM1
Calm2
CALM2
Calm3
CALM3
CALML3
CALR
CAMK4
CAMP
CAND1
CAP1
CAPG
CAPN1
CAPN2
CAPN5
CAPN7
CAPS
CAPS2
CAPZA1
CAPZA2
CAPZB
CBR1
CBR3
CBX8
CC2D1A
CCDC105
CCDC132
CCDC158
CCDC171
CCDC175
CCDC33
CCDC88B
CCT2
CCT3
CCT5
CCT6A
CCT8
CD14
CD24
Cd24a
CD274
CD2AP
CD36
CD38
CD44
CD55
CD59
CD63
CD81
CD9
Cd9
CDC25B
CDC42
Cdc42
CDC42BPA
CDC42BPB
CDC42P6
CDH23
CDHR2
CDHR5
CDK1
CDK5RAP2
CEACAM5
CEP250
CETP
CFAP20
CFAP58
CFAP70
CFD
CFH
CFHR3
CFI
Cfl1
CFL1
CFL2
CHCHD3
CHMP1A
CHMP1B
CHMP2A
CHMP2B
Chmp3
CHMP3
CHMP4B
CHMP4C
Chmp5
CHMP5
CHMP6
CHP1
CIB1
CKAP4
CKB
CLDN18
CLIC1
CLIC3
Clic4
CLIC4
CLIC5
CLIC6
CLPX
Clrn3
CLRN3
CLTC
CLU
CLVS2
CMBL
CMPK1
Cmpk1
CNDP2
Cndp2
CNKSR2
CNP
CNTLN
CNTN5
COASY
COBLL1
COL11A1
COL15A1
COL16A1
COL18A1
COL21A1
COL6A1
COL6A3
COLEC12
COMT
COPS8
COTL1
CP
CPM
CPN2
CPNE1
CPNE3
CPNE5
CPNE8
CPVL
CR1
CRABP2
CRB2
CRB3
CREB5
CRK
CRNN
CROCC
CRTC2
CRYAB
CRYL1
CRYM
Crym
CRYZ
Cryz
CSE1L
CSK
CSRP1
CST3
CSTB
CTDSPL
Cth
CTH
CTNS
CTSA
CTSC
CTSD
CTSG
CUBN
CUL3
CUL4B
CUTA
CUX2
CYBRD1
CYFIP2
CYP2D6
CYSRT1
CYSTM1
DBI
Dbi
DBNL
DCD
DCLK1
DCTN2
DCXR
DDAH1
DDAH2
DDB1
DDC
DDT
Ddt
DDX19A
DDX19B
DDX3X
DDX5
DDX60
DEFA1
DEFA1B
DEFA3
DHX34
DLC1
DLD
DNAH8
DNAJA1
DNAJA2
DNAJB1
DNAJC10
DNAJC13
DNAJC19
DNAJC7
DNM2
DNPH1
DOCK9
DOPEY2
DPEP1
Dpp4
DPP4
DPYS
DSC2
DSG3
DSN1
DSP
DSTN
DUSP26
DYNC1H1
DYNC2H1
DYSF
ECE1
EEA1
EEF1A1
EEF1A2
EEF2
EFEMP1
EFNB1
EGF
EHD1
Ehd1
EHD2
EHD3
EHD4
EHHADH
EIF2A
EIF3H
EIF4H
EIF5A
EIF6
ELANE
EME2
EML3
EML5
ENGASE
ENO1
Eno1
ENO3
ENPEP
Enpep
ENPP3
Enpp3
ENPP4
ENPP6
EPB41L2
EPCAM
EPHX2
EPN3
EPPK1
EPS8
EPS8L1
EPS8L2
ERMN
ESD
EVPL
EYS
Ezr
EZR
F11
F2
FABP1
Fabp3
FABP3
FAH
Fah
FAM129B
FAM151A
FAM178B
FAM179B
FAM184A
FAM208B
FAM209A
FAM20C
FAM213B
FAM49B
FAM65A
FANCM
FASN
FAT1
FBL
Fbp1
FBP1
FBP2
FCGBP
FCN2
FGA
FGFR3
FGG
FGL2
FHAD1
FHL5
FIGNL1
FKBP4
FKBP5
FLNA
FLNB
FLOT1
FLOT2
FMN1
FMNL1
FN1
FOLH1
FOLR1
FRK
FTCD
FTH1
FTL
FTLP3
FUCA1
FUS
FUZ
FXYD2
FYN
G6PD
GAA
GABRB2
GALK1
Galm
GALM
GANAB
Gapdh
GAPDH
GAPDHS
GATSL3
GBE1
GCA
Gclc
Gclm
GDF2
GDI1
Gdi2
GDI2
GDPD3
GEMIN4
GFRA1
GGACT
GGCT
GGH
Ggt1
GGT1
GGTLC1
GGTLC2
GHITM
GIPC1
GIPC2
GK2
GLB1
GLG1
GLIPR2
GLO1
Glul
GLUL
GM2A
GNA11
GNA13
GNA14
GNAI1
Gnai2
GNAI2
GNAI3
GNAL
GNAO1
GNAQ
Gnaq
Gnas
GNAS
GNAT1
GNAT2
GNAT3
GNB1
GNB2
Gnb2
GNB2L1
GNB3
GNB4
GNG12
GNG5
GNG7
GNPDA1
GOLGA3
GOLGA7
GOLM1
GORAB
GOT1
GPC4
GPD1
GPI
GPM6A
GPR155
GPRC5A
GPRC5B
GPRC5C
GPT
GPX4
Gpx4
GRB2
GRHPR
GRID1
GRIP2
GSE1
GSN
GSR
GSS
Gss
GSTA1
Gsta2
GSTA2
GSTA3
GSTA5
GSTCD
GSTM2
GSTM3
GSTM5
GSTO1
GSTO2
GSTP1
Gstp1
GUSB
H1FOO
Haao
HAUS5
HBA1
HBA2
HBB
HBD
HBE1
HBG1
HBG2
HBS1L
HDHD2
HEBP1
HEBP2
HECTD4
HGD
HGS
HINT1
HIST1H2BC
HIST1H2BD
HIST1H2BE
HIST1H2BF
HIST1H2BG
HIST1H2BI
HIST1H4A
HIST1H4B
HIST1H4C
HIST1H4D
HIST1H4E
HIST1H4F
HIST1H4H
HIST1H4I
HIST1H4J
HIST1H4K
HIST1H4L
HIST2H2AB
HIST2H2BF
HIST2H4A
HIST2H4B
HIST3H3
HIST4H4
HLA-A
HLA-B
HLA-C
HLA-DRA
HLA-E
HNMT
HNRNPL
HP
Hpcal1
HPD
HPGD
HPR
HPX
HRAS
HRG
HRSP12
Hrsp12
HSP90AA1
HSP90AB1
HSP90AB6P
HSPA12A
HSPA13
HSPA1A
HSPA1B
HSPA1L
HSPA2
HSPA4
HSPA5
HSPA6
HSPA8
HSPB1
HSPD1
HSPG2
HUWE1
ICAM1
IDH1
IGF2R
IGFALS
IGHA1
IGHA2
IGHG2
IKZF5
IL17RC
IL1RN
INADL
IQCG
IQGAP1
IQGAP2
IRF6
IST1
ITGA1
ITGA3
ITGA6
ITGAV
ITGB1
ITGB8
ITIH4
ITLN1
ITM2B
ITM2C
ITPR2
ITSN1
ITSN2
JADE2
JCHAIN
JUP
KALRN
KCNG2
KCNT1
Khk
KHK
KIF12
KIF18B
KIF21A
KIF3A
KIF3B
KIF6
KIF9
KIFC3
KL
KLHL22
KLK1
KMT2D
KNG1
KPNB1
KPRP
KRAS
KRT1
KRT10
KRT12
KRT13
KRT14
KRT15
KRT17
KRT19
KRT2
KRT24
KRT28
KRT31
KRT33B
KRT36
KRT37
KRT38
KRT6B
KRT77
KRT9
LAMA3
LAMA5
LAMC1
LAMP1
LAMP2
LAMTOR1
LAMTOR3
LANCL1
LAP3
LBP
LCN2
LCP1
LDHA
LDHB
LGALS1
LGALS3
LGALS3BP
LMAN2
LOC100360977
LOC100499484-C9ORF174
LOC101060521
LOC128192
LOC441241
LOC728533
LOC81691
LRG1
LRP2
Lrp3
LRRC15
LRRC57
LRRC75A
LRRC8E
LRRFIP1
LRRK2
LSR
LTA4H
LY9
LYPLA1
LYPLA2
LYZ
MAGI3
MAL2
MAN1A1
MAN2A1
MAP2
MAP3K19
MARCKS
MASP2
MBD5
MCF2L2
Mdh1
MDH1
MDH2
MEGF8
Mep1a
Mep1b
MFGE8
MFI2
MGAM
Mgll
MGRN1
MID2
MIER3
Mif
MIF
MINK1
MITD1
MLLT3
MLLT4
Mme
MME
MMP24
MMP25
MMRN2
MNDA
MOB1A
MOB1B
MOGS
MPO
MPP5
MPPE1
MPST
MRI1
MSN
Msn
MSRA
MTAP
MTHFD1
MTUS2
MUC1
MUC6
MUM1L1
MVB12A
MVB12B
MVP
MXRA5
MXRA8
MYH13
MYH14
MYH3
MYH9
Myl6l
MYO15A
MYO1B
MYO1C
MYO1D
MYO5A
MYO5B
MYO6
MYOF
MYOZ2
N4BP2L2
NAA16
NAA50
NAGK
NAGLU
NAPA
NAPEPLD
NAPG
NAPRT
NAPSA
NARS
NAV1
NCCRP1
NCKAP1
NCSTN
NDE1
NDRG1
NDRG3
NEB
NEBL
NELFB
NELFE
NES
NFATC4
NID1
NIPBL
NIT2
NKX6-1
Nme1
NME1-NME2
NME2
NMT2
NOD1
NONO
NOX3
NPC1
NPEPPS
NPHS1
NPHS2
NPM1
NQO2
Nras
NRAS
NRF1
NT5C
NT5E
NUDT5
NUMA1
NUPL2
NUTF2
OLA1
OLFM4
OR11L1
OR2A4
ORM1
OSBPL1A
OTUB1
OTUD7B
OXSR1
P2RX4
P3H1
P4HB
PACSIN2
PACSIN3
PADI2
PAFAH1B1
PAFAH1B2
PARD3
PARD6B
Park7
PARK7
PARP4
PBLD
Pbsn
PCBD1
PCBP1
PCF11
PCID2
PCK1
PCYOX1
PDCD10
Pdcd10
PDCD2
PDCD6
PDCD6IP
Pdcd6ip
PDDC1
PDE1C
PDE4DIP
PDE8A
PDXK
PDZK1
Pdzk1
PDZK1IP1
Pdzk1ip1
PEBP1
Pebp1
PEF1
PEPD
PFKL
Pfn1
PFN1
PFN2
PGAM1
Pgam1
PGAM2
PGAM4
PGD
Pgk1
PGK1
PGK2
PGLS
PGLYRP1
PGM1
PHGDH
PHLDB1
PHLDB2
PHPT1
PI4KB
PIGR
PIK3C2A
PIK3C2B
PIP
PIP4K2C
PITPNM1
PKD1
PKD1L3
PKD2
PKHD1
PKLR
PKM
Pkm
PLCD1
PLD3
PLEKHA1
PLEKHA4
PLEKHA7
PLIN2
PLOD1
PLOD3
PLRG1
PLS1
PLS3
PLSCR1
PLVAP
PM20D1
PMFBP1
PMVK
PNP
PNPLA6
PODXL
POLR3E
POTEB2
POTEB3
POTEE
POTEF
POTEI
POTEJ
PPAP2A
PPFIA2
PPIA
Ppia
PPIB
PPL
PPP1CA
PPP1CB
PPP1R7
PRCP
Prdx1
PRDX1
PRDX2
Prdx5
PRDX5
PRDX6
Prdx6
PRKAR2A
Prkar2a
PRKCA
PRKCD
PRKCH
PRKCI
PRKCZ
PRKRIP1
PRNP
PROM1
PROM2
PROZ
PRR14L
PRRC2A
PRSS8
PRTN3
PSAP
PSAT1
PSCA
PSMA1
PSMA2
PSMA3
PSMA4
PSMA5
PSMB1
PSMB2
PSMB3
PSMB5
PSMB6
PSMC5
PSMC6
PSMD12
PSMD3
PSME2
PTBP1
Pter
PTER
PTGES3L-AARSD1
PTGR1
PTP4A2
PTPN13
PTPN23
PTPN6
PTPRJ
PTPRO
PTTG1IP
QDPR
Qdpr
QSOX1
RAB10
RAB11A
Rab11a
RAB11B
RAB12
RAB13
RAB14
RAB15
RAB17
RAB19
RAB1A
Rab1a
RAB1B
RAB21
RAB22A
RAB25
RAB27A
RAB27B
RAB29
RAB2A
RAB30
RAB33B
RAB34
RAB35
Rab35
RAB37
RAB39A
RAB39B
RAB3A
RAB3B
RAB3C
RAB3D
RAB3GAP1
RAB43
RAB4A
RAB4B
RAB5A
RAB5B
RAB5C
Rab7a
RAB7A
RAB8A
RAB8B
Rac1
RAC1
RAC2
RAC3
RALA
Rala
Ralb
RALB
RAN
RAP1A
Rap1a
RAP1B
RAP1BL
RAP1GDS1
RAP2B
RAP2C
RAPGEF3
RARS
RASAL1
RBL2
RBM19
RBM25
RBM3
RBM6
RBP4
RBP5
RC3H1
RDX
RENBP
RFC1
RGD1309534
Rgn
RGS16
RGS3
RHCG
RHEB
RHOA
Rhoa
RHOB
RHOC
RHOF
RHOG
RIOK3
RNASE2
RNF11
RNF213
RNH1
RNPEP
ROBO2
RP2
RPL23AP32
RPN2
RPS11
RPS18
RPS27
RPS27A
RRAS
RRAS2
RREB1
RTEL1
RUSC2
RYR1
S100A10
S100A11
S100A14
S100A16
S100A4
S100A6
S100A8
S100A9
S100P
S100PBP
SAG
SAMM50
SASS6
SAT2
SATB1
SCARB2
SCEL
SCIN
SCN10A
SCN11A
SCPEP1
SCRN2
SDC1
SDCBP
SDCBP2
SEC13
SEC31A
SECTM1
SELENBP1
SEMG1
SEMG2
SERINC2
SERINC5
SERPINA1
SERPINA3
SERPINA4
SERPINA5
SERPINA7
SERPINB1
SERPINB13
SERPINB3
SERPINB4
SERPINB6
SERPINF1
SERPING1
SFN
SFT2D2
SH3BGRL
SH3BGRL3
SH3BP4
SHMT1
SHMT2
SHROOM2
SI
SIAE
SIRPA
SLC12A1
SLC12A2
SLC12A3
SLC12A9
SLC13A2
SLC13A3
SLC15A2
SLC1A1
Slc1a1
SLC22A11
SLC22A12
SLC22A13
SLC22A16
SLC22A2
SLC22A5
Slc22a5
SLC22A6
SLC22A8
Slc23a1
SLC23A1
SLC25A1
SLC25A3
SLC26A11
SLC26A4
SLC27A2
SLC2A5
SLC35F6
SLC36A2
SLC39A5
SLC3A1
SLC3A2
SLC44A1
SLC44A2
SLC44A4
SLC46A3
Slc47a1
SLC4A1
SLC4A4
SLC5A1
SLC5A10
SLC5A12
SLC5A2
SLC5A8
SLC5A9
SLC6A13
Slc6a18
SLC6A19
SLC9A3
Slc9a3r1
SLC9A3R1
SLC9A3R2
Slco1a1
SLCO4C1
SLIT2
SLK
SMC2
SMIM22
SMIM24
SMO
SMPDL3B
SMURF1
SNAP23
Snap23
SNCG
SNF8
SNRPD1
SNX12
SNX18
SNX3
SNX9
Sod1
SOD1
SOGA1
SORD
SORL1
SPAG5
SPAG9
SPAST
Spc25
SPEF2
SPEN
SPON2
SPR
Spr
SPRR3
SPRY1
SPTBN1
SQSTM1
SRC
SREK1
SRI
ST13
STAM2
STAMBP
STEAP4
STIP1
STK11
STK24
STK25
STK26
STOM
STRIP1
STX3
STXBP1
STXBP2
STXBP4
SUCLA2
SUCNR1
SUSD2
SYNE1
SYPL1
SYTL1
SYTL2
TAGLN2
TAOK1
TAX1BP3
TBC1D10A
TBC1D21
TCP1
TECTA
TEKT3
TF
TGFBR3
TGM2
TGM4
THADA
THBS1
THNSL1
THY1
TIAM2
TIGD4
TKFC
TKT
TLN1
TM7SF3
TMBIM1
TMEM192
TMEM2
TMEM256
TMEM27
Tmem27
TMEM30A
TMEM38A
TMEM52B
TMEM59
TMEM63A
TMPRSS11D
TMPRSS2
TNNI2
TOLLIP
TOM1
TOM1L2
TPBG
TPI1
Tpi1
TPP1
TPRN
TREH
TRIM32
TRIM69
TRIO
TRIP10
TRMT10A
TSC2
TSG101
TSPAN1
TSPAN3
TSPAN6
TSPO
TSTA3
TTC39A
TTN
TTYH3
TUBA1A
TUBA1B
TUBA1C
TUBA3C
TUBA3D
TUBA3E
TUBA4A
TUBA8
TUBB
TUBB1
TUBB2A
TUBB3
TUBB4A
TUBB6
TUBB8
TXN
Txn1
TXNDC17
TXNDC8
TYW5
UACA
UBA1
UBA52
UBAC1
UBB
Ubb
UBE2G1
UBE2N
Ube2v2
UBL3
UBR2
UBXN6
UEVLD
UFC1
UGDH
UGP2
ULK3
UMOD
Umod
UPB1
UPK1A
UPK1B
UPK2
UPK3A
USP1
USP39
USP7
UTP20
UTRN
VAMP2
VAMP3
VAMP7
VAMP8
VASN
VASP
VAT1
VCL
VCP
Vcp
VDAC1
VDAC3
VIL1
VMO1
VPS13C
VPS13D
VPS25
VPS28
VPS35
VPS36
VPS37B
VPS37C
VPS37D
VPS4A
VPS4B
VSX2
VTA1
VTN
VWA3B
VWF
WASL
WDR1
WDR48
WDR63
WDR92
WHSC1
WIZ
WNT10B
WNT5B
XPNPEP2
XRCC5
YES1
YWHAB
Ywhae
YWHAE
YWHAG
YWHAH
Ywhaq
YWHAQ
YWHAZ
Ywhaz
ZBTB49
ZCCHC11
ZDHHC1
ZFPM1
ZG16B
ZGRF1
ZMPSTE24
ZNF114
ZNF169
ZNF254
ZNF28
ZNF33A
ZNF486
ZNF518A
ZNF624
ZNHIT6

## Sheet: Our Study
Gene Name:
A1BG
A2M
A2ML1
A4GALT
AACS
AAK1
AAMDC
AARS1
AARSD1
AASDHPPT
ABAT
ABCA3
ABCA5
ABCB1
ABCB11
ABCB6
ABCC10
ABCC2
ABCC4
ABCC6
ABCD4
ABCE1
ABCF1
ABCF2
ABCF3
ABHD14A
ABHD14B
ABHD17A
ABHD17B
ABHD17C
ABHD5
ABHD8
ABI1
ABI2
ABI3BP
ABO
ABR
ABRACL
ACAA1
ACAA2
ACACA
ACAD10
ACADM
ACADVL
ACAP2
ACAT1
ACAT2
ACE
ACE2
ACHE
ACLY
ACMSD
ACO1
ACO2
ACOT1
ACOT11
ACOT7
ACOX2
ACP1
ACP2
ACP3
ACP6
ACR
ACRBP
ACSL1
ACSL4
ACSM2A
ACSM2B
ACSS2
ACTA1
ACTA2
ACTB
ACTC1
ACTG1
ACTN1
ACTN2
ACTN3
ACTN4
ACTR10
ACTR1A
ACTR2
ACTR3
ACVR1
ACVR1B
ACY1
ACY3
ACYP1
ADAM10
ADAM33
ADAM7
ADAM9
ADAMTS1
ADAMTSL1
ADAMTSL2
ADCY2
ADCY3
ADCY5
ADCY9
ADD1
ADD3
ADGRE5
ADGRF1
ADGRF5
ADGRG1
ADGRG2
ADGRG6
ADGRL1
ADH1B
ADH1C
ADH4
ADH5
ADH6
ADH7
ADI1
ADIPOQ
ADIRF
ADK
ADPGK
ADPRS
ADRM1
ADSL
ADSS1
ADSS2
AEBP1
AFDN
AFG3L2
AFM
AFMID
AGAP1
AGFG1
AGFG2
AGL
AGO1
AGR3
AGRN
AGT
AGTRAP
AHCY
AHCYL1
AHCYL2
AHNAK
AHSA1
AHSG
AIDA
AIF1L
AIFM1
AIFM2
AIG1
AIMP1
AIMP2
AIP
AK1
AKAP10
AKAP12
AKAP5
AKAP7
AKR1A1
AKR1B1
AKR1B10
AKR1C1
AKR1C2
AKR1C3
AKR7A2
AKR7A3
AKT1
AKT1S1
AKT2
ALAD
ALB
ALCAM
ALDH16A1
ALDH1A1
ALDH1A3
ALDH1B1
ALDH1L1
ALDH2
ALDH3A1
ALDH3A2
ALDH3B1
ALDH4A1
ALDH6A1
ALDH7A1
ALDH8A1
ALDH9A1
ALDOA
ALDOB
ALDOC
ALOX12
ALOX12B
ALOX15
ALOX15B
ALOX5
ALOX5AP
ALPI
ALPL
ALPP
AMBP
AMD1
AMDHD2
AMIGO2
AMN
AMPD2
AMPD3
AMY1B;AMY1C;AMY1A
AMY2A
AMY2B
ANAPC1
ANG
ANGPT1
ANGPTL1
ANGPTL2
ANGPTL3
ANGPTL6
ANK1
ANK3
ANKFY1
ANKH
ANKIB1
ANKRD13A
ANKRD2
ANKS1A
ANKS4B
ANKS6
ANO6
ANO7
ANPEP
ANTXR1
ANTXR2
ANXA1
ANXA10
ANXA11
ANXA13
ANXA2
ANXA3
ANXA4
ANXA5
ANXA6
ANXA7
ANXA8;ANXA8L1
ANXA9
AOC1
AOC3
AOX1
AP1B1
AP1G1
AP1G2
AP1M1
AP1M2
AP1S1
AP2A1
AP2A2
AP2B1
AP2M1
AP2S1
AP3B1
AP3D1
AP3S1
AP4S1
AP5B1
AP5M1
AP5Z1
APAF1
APCS
APEH
APEX1
APLP2
APMAP
APOA1
APOA2
APOA4
APOA5
APOB
APOBEC3A;APOBEC3B
APOBEC3C
APOC1
APOC2
APOC3
APOC4
APOD
APOE
APOF
APOH
APOL1
APOL2
APOM
APP
APPL1
APPL2
APRT
AQP1
AQP2
AQP5
AQP7
ARAF
ARAP1
ARCN1
ARF1
ARF4
ARF5
ARF6
ARFGAP3
ARFGEF1
ARFGEF2
ARFGEF3
ARFIP1
ARG1
ARHGAP1
ARHGAP12
ARHGAP17
ARHGAP18
ARHGAP19
ARHGAP27
ARHGAP28
ARHGAP29
ARHGAP39
ARHGAP44
ARHGAP6
ARHGAP8
ARHGDIA
ARHGDIB
ARHGEF1
ARHGEF10L
ARHGEF12
ARHGEF16
ARHGEF37
ARHGEF39
ARHGEF7
ARL1
ARL13B
ARL15
ARL16
ARL2
ARL3
ARL4D
ARL5A
ARL6
ARL6IP1
ARL6IP5
ARL8A
ARL8B
ARMC5
ARMC6
ARMC8
ARMC9
ARMH3
ARMH4
ARMT1
ARPC1A
ARPC1B
ARPC2
ARPC3
ARPC4
ARPC5
ARPC5L
ARRB1
ARRDC1
ARRDC3
ARRDC4
ARSA
ARSB
ARSF
ARSL
ART3
ASAH1
ASAH2
ASAP2
ASB9
ASCC3
ASCL1;ASCL2
ASGR2
ASL
ASMTL
ASNS
ASPA
ASPDH
ASPG
ASPH
ASPRV1
ASPSCR1
ASRGL1
ASS1
ATAD1
ATF6B
ATG3
ATG4B
ATG4C
ATG4D
ATG5
ATG7
ATG9A
ATIC
ATL3
ATM
ATOX1
ATP10A
ATP11A
ATP11B
ATP12A
ATP13A3
ATP13A4
ATP1A1
ATP1A2
ATP1B1
ATP1B3
ATP2A1
ATP2A2
ATP2B1
ATP2B4
ATP5F1A
ATP5F1B
ATP5MF
ATP6AP1
ATP6AP2
ATP6V0A1
ATP6V0A4
ATP6V0C
ATP6V0D1
ATP6V0D2
ATP6V1A
ATP6V1B1
ATP6V1B2
ATP6V1C1
ATP6V1C2
ATP6V1D
ATP6V1E1
ATP6V1F
ATP6V1G1
ATP6V1G3
ATP6V1H
ATP8A1
ATP8B1
ATP8B2
ATP9A
ATRAID
ATRN
ATXN10
AVL9
AXL
AZGP1
AZU1
B2M
B3GALT5
B3GAT3
B3GNT2
B3GNT3
B3GNT8
B3GNT9
B4GALT1
B4GALT2
B4GALT3
B4GALT4
B4GALT5
B4GALT7
B4GAT1
B9D1
BABAM2
BACE1
BACE2
BAG2
BAG3
BAG4
BAG5
BAG6
BAIAP2
BAIAP2L1
BAIAP2L2
BAMBI
BANF1
BASP1
BAX
BBIP1
BBOX1
BBS1
BBS2
BBS5
BBS7
BBS9
BCAM
BCAN
BCAP31
BCAS1
BCAS3
BCAT1
BCHE
BCL10
BCL2L13
BCR
BDH2
BDKRB2
BGN
BHMT
BHMT2
BICDL2
BID
BIN1
BIN3
BIRC6
BLK
BLMH
BLNK
BLOC1S2
BLVRA
BLVRB
BMP1
BMP6
BMPR2
BNC2
BNIP3
BNIPL
BOLA2
BPGM
BPHL
BPI
BPIFB1
BPIFB2
BPNT1
BRCC3
BRD3OS
BRI3
BRK1
BROX
BSG
BSPH1
BSPRY
BST1
BST2
BTBD11
BTBD7
BTD
BTN2A1
BTNL3
BUB3
BZW1
BZW2
C11orf52
C11orf54
C11orf68
C12orf4
C12orf57
C16orf89
C17orf75
C18orf63
C1GALT1C1
C1orf21
C1QA
C1QB
C1QBP
C1QC
C1QTNF1
C1QTNF5
C1R
C1RL
C1S
C2
C22orf31
C2orf72
C2orf88
C3
C4A
C4B
C4BPA
C4BPB
C4orf19
C4orf33
C5
C5orf51
C6
C6orf120
C6orf132
C7
C8A
C8B
C8G
C9
C9orf64
CA1
CA11
CA12
CA14
CA2
CA3
CA4
CA6
CA8
CAB39
CAB39L
CACHD1
CACNA2D1
CACNA2D2
CACYBP
CAD
CADM1
CADM4
CADPS2
CALB1
CALHM5
CALM1;CALM2;CALM3
CALML3
CALML5
CALR
CALU
CAMK1
CAMK2D
CAMK2G
CAMP
CAMSAP3
CAND1
CANT1
CANX
CAP1
CAPG
CAPN1
CAPN13
CAPN15
CAPN2
CAPN5
CAPN6
CAPN7
CAPNS1
CAPS
CAPZA1
CAPZA2
CAPZB
CARD11
CARD18
CARHSP1
CARMIL1
CARS1
CASKIN2
CASP14
CASP3
CASP6
CASP7
CAST
CAT
CBL
CBLB
CBLC
CBR1
CBR3
CBWD6;CBWD3;CBWD5;CBWD2;CBWD1
CC2D1A
CC2D1B
CC2D2A
CCAR2
CCDC142
CCDC198
CCDC22
CCDC25
CCDC43
CCDC50
CCDC6
CCDC74A;CCDC74B
CCDC93
CCM2
CCN5
CCNY
CCNYL1
CCS
CCT2
CCT3
CCT4
CCT5
CCT6A
CCT6B
CCT7
CCT8
CCZ1B;CCZ1
CD109
CD14
CD151
CD160
CD177
CD200
CD248
CD276
CD2AP
CD300LG
CD320
CD36
CD38
CD44
CD46
CD47
CD55
CD58
CD59
CD5L
CD63
CD74
CD81
CD82
CD84
CD9
CD99
CDA
CDAN1
CDC123
CDC16
CDC23
CDC37
CDC42
CDC42BPA
CDC42BPB
CDC42BPG
CDC42EP2
CDC42SE1
CDC42SE2
CDH1
CDH11
CDH13
CDH15
CDH16
CDH17
CDH19
CDH5
CDH6
CDHR2
CDHR5
CDK16
CDK18
CDK2
CDK5
CDKL1
CDSN
CEACAM1
CEACAM5
CEACAM6
CEACAM7
CEACAM8
CEL
CELA2A;CELA2B
CELA3A
CELSR2
CEMIP2
CEP104
CERK
CERT1
CES5A
CETP
CFAP20
CFAP36
CFB
CFD
CFH
CFHR1
CFHR2
CFHR4
CFHR5
CFI
CFL1
CFL2
CFP
CGN
CHD3;CHD4
CHGB
CHI3L1
CHID1
CHKB
CHL1
CHMP1A
CHMP1B
CHMP2A
CHMP2B
CHMP3
CHMP4A
CHMP4B
CHMP4C
CHMP5
CHMP6
CHMP7
CHP1
CHST3
CHUK
CIAO1
CIAPIN1
CIB1
CILK1
CILP2
CKAP4
CKAP5
CKB
CKM
CKMT1A
CLC
CLCA1
CLCA4
CLCN5
CLCN6
CLCN7
CLCNKB
CLDN1
CLDN10
CLDN11
CLDN12
CLDN14
CLDN16
CLDN19
CLDN2
CLDN23
CLDN3
CLDN5
CLDN7
CLDN8
CLDND1
CLEC14A
CLEC18A;CLEC18B;CLEC18C
CLEC3B
CLIC1
CLIC2
CLIC3
CLIC4
CLIC5
CLIC6
CLINT1
CLMP
CLN3
CLN5
CLNK
CLOCK
CLPTM1
CLPX
CLRN3
CLSTN1
CLSTN3
CLTA
CLTB
CLTC
CLTRN
CLU
CLUH
CLUL1
CMAS
CMBL
CMIP
CMPK1
CNBP
CNDP1
CNDP2
CNFN
CNK3/IPCEF1
CNKSR1
CNN2
CNN3
CNNM3
CNOT1
CNP
CNTFR
CNTN1
COASY
COBL
COBLL1
COG3
COG5
COL12A1
COL14A1
COL15A1
COL18A1
COL1A1
COL1A2
COL4A1
COL4A2
COL5A1
COL6A1
COL6A2
COL6A3
COL8A1
COLEC10
COLEC11
COMMD10
COMMD3
COMMD4
COMMD5
COMMD9
COMP
COMT
COPA
COPB1
COPB2
COPE
COPG1
COPS2
COPS3
COPS4
COPS5
COPS6
COPS7A
COPS8
COPZ1
CORO1A
CORO1B
CORO1C
CORO7
COTL1
COX7A2
CP
CPA4
CPAMD8
CPB1
CPB2
CPD
CPE
CPM
CPN1
CPN2
CPNE1
CPNE2
CPNE3
CPNE4
CPNE5
CPNE6
CPNE8
CPO
CPPED1
CPQ
CPTP
CPVL
CPXM2
CPZ
CR1
CRABP1
CRABP2
CRACR2A
CRADD
CRB2
CRB3
CRCT1
CREG1
CRHBP
CRIM1
CRIP1
CRIP2
CRISP1
CRISP3
CRISPLD2
CRK
CRKL
CRLF1
CRNN
CRP
CRTAC1
CRTAP
CRYAA2;CRYAA
CRYAB
CRYBG3
CRYL1
CRYM
CRYM-AS1
CRYZ
CRYZL1
CS
CSAD
CSDE1
CSE1L
CSF1
CSF1R
CSK
CSNK1A1
CSNK1D
CSNK1G1
CSNK1G2
CSNK1G3
CSNK2A1;CSNK2A3
CSNK2A2
CSNK2B
CSPG4
CSPP1
CSRP1
CST3
CST6
CSTA
CSTB
CTBS
CTDSP1
CTDSP2
CTDSPL
CTF1
CTH
CTNNA1
CTNNB1
CTNND1
CTPS1
CTPS2
CTRB2
CTRC
CTSA
CTSB
CTSC
CTSD
CTSF
CTSG
CTSH
CTSL
CTSO
CTSS
CTSV
CTSZ
CTTN
CUBN
CUEDC1
CUL1
CUL2
CUL3
CUL4A
CUL4B
CUL5
CUL9
CUTA
CXADR
CXCL12
CXCL14
CYB561
CYB5A
CYB5R2
CYB5R3
CYBA
CYBB
CYBRD1
CYCS
CYFIP1
CYFIP2
CYRIA
CYRIB
CYS1
CYSLTR2
CYSRT1
CYSTM1
CYTH1
CYTH2
CYYR1
CZIB
DAAM1
DAB1
DAB2
DAB2IP
DAG1
DAPK1
DARS1
DAZAP1
DAZAP2
DBF4
DBH
DBI
DBN1
DBNL
DCAF8
DCBLD2
DCD
DCDC2
DCHS1
DCPS
DCTD
DCTN1
DCTN2
DCTN4
DCTN5
DCUN1D3
DCXR
DDAH1
DDAH2
DDB1
DDC
DDI2
DDR1
DDR2
DDT
DDX1
DDX17
DDX19A
DDX39B
DDX3X
DDX3Y
DDX46
DDX5
DDX58
DDX6
DECR1
DEFA1;DEFA3
DEFA4
DEFA5
DEFB1
DEFB121
DEFB129
DEFB4A
DENND10P1;DENND10
DENND2D
DENND3
DENR
DEPTOR
DERA
DERPC
DGKA
DGKQ
DHPS
DHRS11
DHRS2
DHRS4
DHX15
DHX29
DHX30
DHX32
DHX36
DHX9
DIAPH1
DIAPH2
DIP2A
DIP2B
DIP2C
DIRAS2
DIRAS3
DKC1
DKK3
DLAT
DLD
DLG3
DLGAP4
DLL1
DLST
DMBT1
DMKN
DMTN
DMWD
DMXL1
DNAH6
DNAJA1
DNAJA2
DNAJA4
DNAJB1
DNAJB2
DNAJB4
DNAJB6
DNAJC11
DNAJC13
DNAJC3
DNAJC5
DNAJC7
DNASE1
DNASE1L1
DNASE2
DNM1L
DNM2
DNPEP
DNPH1
DOCK1
DOCK10
DOCK5
DOCK6
DOCK7
DOCK8-AS1
DOCK9
DOK4
DOK5
DOP1A
DOP1B
DPCD
DPEP1
DPEP3
DPH2
DPH5
DPP3
DPP4
DPP6
DPP7
DPT
DPY30
DPYD
DPYS
DPYSL2
DRAM1
DRAM2
DRG1
DRG2
DSC1
DSC2
DSC3
DSG1
DSG2
DSG3
DSP
DSTN
DTD1
DTX3L
DTX4
DTYMK
DUOX2
DUOXA2
DUSP14
DUSP22
DUSP23
DUSP3
DUSP9
DYNC1H1
DYNC1I2
DYNC1LI1
DYNC1LI2
DYNC2H1
DYNLL1
DYNLL2
DYNLRB2;DYNLRB1
DYNLT1
DYRK2
DYRK3
DYSF
EBI3
ECH1
ECHDC1
ECHS1
ECI1
ECM1
ECPAS
EDDM3A
EDDM3B
EDF1
EDIL3
EEF1A1
EEF1A2
EEF1AKNMT
EEF1B2
EEF1D
EEF1E1
EEF1G
EEF2
EEFSEC
EFEMP1
EFEMP2
EFHD1
EFHD2
EFL1
EFNA1
EFNB1
EFNB2
EFR3A
EFR3B
EFTUD2
EGF
EGFL6
EGFR
EGLN1
EHBP1
EHD1
EHD2
EHD3
EHD4
EHHADH
EIF1
EIF1AY;EIF1AX
EIF2A
EIF2AK2
EIF2B4
EIF2B5
EIF2S1
EIF2S2
EIF2S3
EIF3A
EIF3B
EIF3C
EIF3D
EIF3E
EIF3F
EIF3H
EIF3I
EIF3J
EIF3K
EIF3L
EIF4A1
EIF4A2
EIF4A3
EIF4B
EIF4E
EIF4E2
EIF4G1
EIF4G2
EIF4G3
EIF4H
EIF5
EIF5A
EIF5B
EIF6
EIPR1
ELANE
ELAPOR1
ELFN1
ELMO3
ELMOD3
ELOB
ELOC
ELP1
ELP2
ELP3
ELSPBP1
EMILIN1
EML2
ENAH
ENDOD1
ENG
ENO1
ENO2
ENO3
ENOPH1
ENOSF1
ENPEP
ENPP1
ENPP2
ENPP3
ENPP4
ENPP5
ENPP6
ENPP7
ENTPD2
ENTPD3
ENTPD5
ENTPD6
ENTPD8
EPB41L1
EPB41L3
EPB41L4A
EPB41L5
EPB42
EPCAM
EPDR1
EPG5
EPHA1
EPHA10
EPHA2
EPHA4
EPHA7
EPHB2
EPHB3
EPHB4
EPHB6
EPHX1
EPHX2
EPN1
EPN3
EPPK1
EPRS1
EPS15
EPS15L1
EPS8
EPS8L1
EPS8L2
EPS8L3
EPX
ERAP1
ERAP2
ERBB4
ERBIN
ERH
ERN1
ERO1A
ERP44
ESAM
ESD
ESPN
ESYT1
ETF1
ETFA
ETFB
EVA1A
EVA1B
EVC2
EVPL
EWSR1
EXOC1
EXOC2
EXOC3
EXOC3L4
EXOC4
EXOC5
EXOC6
EXOC6B
EXOC7
EXOC8
EXT1
EXT2
EXTL2
EZR
F10
F11
F11R
F12
F13A1
F2
F2R
F3
F5
F7
F8A1
F9
FABP1
FABP3
FABP4
FABP5
FABP7
FADD
FAF1
FAH
FAHD2A
FAIM
FAM102A
FAM107B
FAM114A1
FAM114A2
FAM120A
FAM126A
FAM126B
FAM135A
FAM151A
FAM168A
FAM168B
FAM171A1
FAM177A1
FAM207A
FAM20C
FAM234A
FAM3B
FAM3C
FAM3D
FAM83F
FAM91A1
FAM98A
FAM98C
FANCA
FARP1
FARSA
FARSB
FAS
FASN
FASTK
FAT1
FAT2
FAT4
FAU
FBF1
FBLL1;FBL
FBLN1
FBLN2
FBLN5
FBLN7
FBN1
FBP1
FBP2
FBXL15
FBXL2
FBXL20
FBXL8
FBXO17
FBXO2
FBXO21
FBXO44
FCAR
FCGBP
FCGR3A
FCGR3B
FCGRT
FCHO2
FCN1
FCN2
FCN3
FCSK
FDFT1
FDPS
FDX1
FERMT1
FERMT2
FERMT3
FETUB
FGA
FGB
FGD3
FGF1
FGF2
FGF9
FGFR3
FGG
FGGY
FGL2
FGR
FH
FHIP1A
FHIT
FHL1
FHL2
FIG4
FIS1
FKBP15
FKBP1A
FKBP3
FKBP4
FKRP
FLAD1
FLG
FLG2
FLII
FLNA
FLNB
FLOT1
FLOT2
FLRT2
FLRT3
FLT4
FLVCR2
FMNL2
FMO1
FMOD
FN1
FN3K
FN3KRP
FNBP1L
FNTA
FNTB
FOLH1
FOLR1
FPGT
FREM1
FREM2
FRK
FRMPD1
FRS2
FRY
FRYL
FSCN1
FSTL1
FSTL4
FTCD
FTH1
FTL
FUBP1
FUBP3
FUCA1
FUCA2
FUNDC2
FUOM
FURIN
FUS
FUT3
FUT6
FXYD1
FXYD2
FYB2
FYCO1
FYN
FZD2
FZD4
G6PD
GAA
GAB1
GABARAP
GABARAPL1
GABARAPL2
GAK
GAL3ST1
GALC
GALE
GALK1
GALK2
GALM
GALNS
GALNT1
GALNT10
GALNT11
GALNT14
GALNT16
GALNT18
GALNT2
GALNT3
GALNT4
GALNT6
GALNT7
GALT
GAMT
GAN
GANAB
GAPDH
GAPDHS
GAPVD1
GAREM1
GARS1
GART
GAS1
GAS6
GATD1
GATM
GBA
GBE1
GBF1
GBP1
GBP6
GC
GCA
GCHFR
GCLC
GCLM
GCN1
GCNT2
GDA
GDF15
GDI1
GDI2
GDPD3
GDPGP1
GET3
GET4
GFM2
GFPT1
GFUS
GGA1
GGA3
GGACT
GGCT
GGH
GGPS1
GGT1
GGT5
GGT6
GGT7
GHITM
GID8
GIGYF2
GINM1
GIPC1
GIPC2
GJA1
GJB1
GK
GK5
GLA
GLB1
GLB1L
GLCE
GLG1
GLIPR2
GLMN
GLMP
GLO1
GLOD4
GLRX
GLRX3
GLT8D1
GLTP
GLUD1
GLUL
GLYAT
GM2A
GMDS
GMFB
GMIP
GMPPA
GMPPB
GMPR
GMPR2
GMPS
GNA11
GNA13
GNA14
GNA15
GNAI1
GNAI2
GNAI3
GNAO1
GNAQ
GNAS
GNAT2
GNAZ
GNB1
GNB2
GNB4
GNE
GNG10
GNG11
GNG12
GNG2
GNG4
GNG5
GNG7
GNL1
GNMT
GNPDA1
GNPDA2
GNPNAT1
GNPTG
GNS
GOLGA7
GOLGA8F;GOLGA8DP
GOLIM4
GOLM1
GOLPH3
GOLPH3L
GOLT1B
GORASP2
GOT1
GOT2
GP1BA
GP2
GP5
GPC1
GPC3
GPC4
GPC6
GPD1
GPD1L
GPHN
GPI
GPLD1
GPM6A
GPM6B
GPNMB
GPR137
GPR137B
GPR143
GPR155
GPR180
GPRC5A
GPRC5B
GPRC5C
GPS1
GPT
GPX1
GPX2
GPX3
GPX4
GRB10
GRB14
GRB2
GRB7
GRHPR
GRK2
GRK5
GRK6
GRN
GRTP1
GRWD1
GSDMA
GSDMB
GSDMD
GSDME
GSK3A
GSK3B
GSN
GSPT1
GSPT2
GSR
GSS
GSTA1
GSTA2
GSTCD
GSTM1
GSTM2
GSTM3
GSTM4
GSTO1
GSTP1
GSTT1
GSTT2;GSTT2B
GSTZ1
GTF2I
GTPBP1
GUCD1
GUK1
GULP1
GUSB
GYG1
GYS1
H1-0
H1-4
H1-5
H2AB1;H2AB2
H2AC20;H2AC18
H2AC21
H2AC4;H2AW;H2AC6
H2AZ1;H2AZ2
H2BC1
H2BC11;H2BC17;H2BC3;H2BC21
H2BC12;H2BS1;H2BC5;H2BC4;H2BC18;H2BC9;H2BC15;H2BC14
H3-2
H3-3A
H3C1
H3C15
H4C1
H6PD
HAAO
HABP2
HACD1
HADH
HADHA
HAGH
HAL
HAMP
HAO2
HARS1
HAVCR2
HBA1
HBB
HBD
HBG1
HBG2
HBM
HDAC1
HDAC11
HDAC2
HDAC6
HDDC2
HDHD2
HDHD3
HDLBP
HEATR5A
HEATR5B
HEATR6
HEBP1
HEBP2
HECTD3
HECW1
HEG1
HERC4
HERC6
HEXA
HEXB
HEXD
HFE
HGD
HGFAC
HGH1
HGS
HGSNAT
HIBCH
HID1
HINT1
HINT3
HIP1
HIP1R
HK1
HK3
HKDC1
HLA-A
HLA-B
HLA-C
HLA-DMA
HLA-DMB
HLA-DPA1
HLA-DPB1
HLA-DQB1
HLA-DRA
HLA-DRB1
HLA-DRB3
HLA-DRB4
HLA-DRB5
HLA-E
HLA-F
HLA-H
HMBS
HMCN1
HMGB1
HMGCS1
HMOX1
HNF1B
HNMT
HNRNPA0
HNRNPA1
HNRNPA2B1
HNRNPA3
HNRNPC
HNRNPD
HNRNPDL
HNRNPF
HNRNPH1
HNRNPH2
HNRNPH3
HNRNPK
HNRNPL
HNRNPM
HNRNPU
HNRNPUL2
HOMER1
HOMER2
HOMER3
HOOK1
HOOK3
HP
HP1BP3
HPCA
HPCAL1
HPD
HPGD
HPN
HPR
HPRT1
HPS5
HPS6
HPX
HRAS
HRG
HRNR
HS1BP3
HS6ST1
HS6ST2
HSBP1
HSD11B2
HSD17B12
HSD17B4
HSH2D
HSP90AA1
HSP90AB1
HSP90AB4P
HSP90B1
HSPA12A
HSPA13
HSPA1A;HSPA1B
HSPA1L
HSPA2
HSPA4
HSPA4L
HSPA5
HSPA8
HSPA9
HSPB1
HSPB11
HSPBP1
HSPD1
HSPE1
HSPG2
HSPH1
HTATIP2
HTRA1
HTT
HUWE1
HYAL1
HYAL2
HYI
HYOU1
IAH1
IARS1
ICAM1
ICAM2
ICOSLG
IDE
IDH1
IDH2
IDI1
IDNK
IDS
IDUA
IFI30
IFIT5
IFITM1
IFNAR2
IFNE
IFNGR1
IFT140
IFT172
IFT20
IFT27
IFT46
IFT57
IFT74
IFT80
IFT81
IGF1R
IGF2BP1
IGF2R
IGFALS
IGFBP2
IGFBP3
IGFBP4
IGFBP7
IGHA1
IGHA2
IGHD
IGHE
IGHG1
IGHG2
IGHG3
IGHG4
IGHM
IGHV1-18
IGHV1-2
IGHV1-24
IGHV1-3
IGHV1-45
IGHV1-46
IGHV1-58
IGHV1-69
IGHV1-69D
IGHV1-8
IGHV2-26
IGHV2-5
IGHV2-70
IGHV2-70D
IGHV3-11
IGHV3-13
IGHV3-15
IGHV3-20
IGHV3-21
IGHV3-23
IGHV3-30;IGHV3-30-5
IGHV3-33
IGHV3-35
IGHV3-38
IGHV3-38-3
IGHV3-43
[truncated: 2,801 more rows]

## Sheet: Venn
Common in Our Study, urinaryExosome and ExoCarta :	Only identified in Our Study :	Common in UrinaryExosome and ExoCarta :
A1BG	A2M	A1BG
A2ML1	A4GALT	A2ML1
AASDHPPT	AACS	AASDHPPT
ABCB1	AAK1	ABCB1
ABCB11	AAMDC	ABCB11
ABCB6	AARS1	ABCB6
ABHD14B	ABAT	ABCC11
ABI1	ABCA3	ABCC9
ACAT1	ABCA5	ABHD14B
ACE	ABCC10	ABI1
ACE2	ABCC2	ACAT1
ACLY	ABCC4	ACE
ACO1	ABCC6	ACE2
ACOT11	ABCD4	ACLY
ACOT7	ABCE1	ACO1
ACP1	ABCF1	ACOT11
ACP2	ABCF2	ACOT7
ACSL4	ABCF3	ACP1
ACTN1	ABHD14A	ACP2
ACTR1A	ABHD17A	ACPP
ACTR2	ABHD17B	ACSL4
ACTR3	ABHD17C	ACSM1
ACY1	ABHD5	ACTN1
ACY3	ABHD8	ACTR1A
ADH5	ABI2	ACTR2
ADH6	ABI3BP	ACTR3
AHCY	ABO	ACY1
AHNAK	ABR	ACY3
AHSA1	ABRACL	ADCY1
AHSG	ACAA1	ADH5
AK1	ACAA2	ADH6
AKR1A1	ACACA	AHCTF1
AKR1B1	ACAD10	AHCY
AKR7A2	ACADM	AHNAK
AKR7A3	ACADVL	AHSA1
ALAD	ACAP2	AHSG
ALB	ACAT2	AK1
ALCAM	ACHE	AKR1A1
ALDH1A1	ACMSD	AKR1B1
ALDH1L1	ACO2	AKR7A2
ALDH2	ACOT1	AKR7A3
ALDH3B1	ACOX2	ALAD
ALDH8A1	ACP3	ALB
ALDH9A1	ACP6	ALCAM
ALDOA	ACR	ALDH1A1
ALDOC	ACRBP	ALDH1L1
ALOX12	ACSL1	ALDH2
ALPL	ACSM2A	ALDH3B1
AMBP	ACSM2B	ALDH8A1
AMN	ACSS2	ALDH9A1
ANGPTL2	ACTN2	ALDOA
ANKFY1	ACTN3	ALDOC
ANPEP	ACTR10	ALK
ANXA1	ACVR1	ALOX12
ANXA11	ACVR1B	ALPL
ANXA13	ACYP1	AMBP
ANXA2	ADAM10	AMN
ANXA3	ADAM33	ANGPTL2
ANXA4	ADAM7	ANKFY1
ANXA5	ADAM9	ANPEP
ANXA6	ADAMTS1	ANXA1
ANXA7	ADAMTSL1	ANXA11
AOX1	ADAMTSL2	ANXA13
AP1M1	ADCY2	ANXA2
AP2M1	ADCY3	ANXA3
APAF1	ADCY5	ANXA4
APCS	ADCY9	ANXA5
APOA1	ADD1	ANXA6
APOA2	ADD3	ANXA7
APOA4	ADGRE5	AOX1
APOD	ADGRF1	AP1M1
APOE	ADGRF5	AP2M1
APRT	ADGRG1	AP4M1
AQP1	ADGRG2	APAF1
AQP2	ADGRG6	APCS
ARF1	ADGRL1	APOA1
ARFIP1	ADH1B	APOA2
ARHGAP1	ADH1C	APOA4
ARHGDIA	ADH4	APOD
ARHGDIB	ADH7	APOE
ARHGEF12	ADI1	APRT
ARL15	ADIPOQ	AQP1
ARL3	ADK	AQP2
ARL6	ADPGK	ARF1
ARL8A	ADPRS	ARFIP1
ARL8B	ADRM1	ARHGAP1
ARMC9	ADSL	ARHGDIA
ARPC1A	ADSS1	ARHGDIB
ARPC2	ADSS2	ARHGEF12
ARPC3	AEBP1	ARL15
ARPC4	AFDN	ARL3
ARPC5	AFG3L2	ARL6
ARPC5L	AFM	ARL8A
ARRDC1	AFMID	ARL8B
ARSF	AGAP1	ARMC3
ASAH1	AGFG1	ARMC9
ASL	AGFG2	ARPC1A
ASS1	AGL	ARPC2
ATIC	AGO1	ARPC3
ATP1B1	AGR3	ARPC4
ATP6AP1	AGRN	ARPC5
ATP6AP2	AGT	ARPC5L
ATP6V0A1	AGTRAP	ARRDC1
ATP6V0A4	AHCYL1	ARSE
ATP6V0C	AHCYL2	ARSF
ATP6V0D1	AIDA	ASAH1
ATP6V0D2	AIFM1	ASL
ATP6V1A	AIFM2	ASNA1
ATP6V1B1	AIG1	ASS1
ATP6V1B2	AIMP1	ATAD2
ATP6V1C1	AIMP2	ATIC
ATP6V1C2	AIP	ATP1B1
ATP6V1D	AKAP10	ATP5A1
ATP6V1E1	AKAP12	ATP5B
ATP6V1F	AKAP5	ATP6AP1
ATP6V1G1	AKAP7	ATP6AP2
ATP6V1H	AKR1B10	ATP6V0A1
ATRN	AKR1C1	ATP6V0A4
AZU1	AKR1C2	ATP6V0C
B2M	AKR1C3	ATP6V0D1
B4GALT1	AKT1	ATP6V0D2
BAIAP2	AKT1S1	ATP6V1A
BAIAP2L1	AKT2	ATP6V1B1
BASP1	ALDH16A1	ATP6V1B2
BBOX1	ALDH1A3	ATP6V1C1
BCAM	ALDH1B1	ATP6V1C2
BCR	ALDH3A1	ATP6V1D
BDH2	ALDH3A2	ATP6V1E1
BGN	ALDH4A1	ATP6V1F
BHMT2	ALDH6A1	ATP6V1G1
BLMH	ALDH7A1	ATP6V1H
BLVRA	ALOX12B	ATRN
BLVRB	ALOX15	AZU1
BPI	ALOX15B	B2M
BST2	ALOX5	B4GALT1
C11orf52	ALOX5AP	BAIAP2
C11orf54	ALPI	BAIAP2L1
C5	ALPP	BASP1
C9	AMD1	BAZ1B
CA2	AMDHD2	BBOX1
CA4	AMIGO2	BCAM
CAB39	AMPD2	BCL2L12
CAB39L	AMPD3	BCR
CACNA2D1	AMY1B;AMY1C;AMY1A	BDH2
CALB1	ANAPC1	BGN
CALML3	ANG	BHLHB9
CALR	ANGPT1	BHMT2
CAMP	ANGPTL1	BLMH
CAND1	ANGPTL3	BLVRA
CAP1	ANGPTL6	BLVRB
CAPG	ANK1	BPI
CAPN1	ANK3	BST2
CAPN2	ANKH	BTG2
CAPN5	ANKIB1	C11orf52
CAPN7	ANKRD13A	C11orf54
CAPZA1	ANKRD2	C17orf80
CAPZA2	ANKS1A	C19orf18
CAPZB	ANKS4B	C1orf116
CBR1	ANKS6	C2orf16
CC2D1A	ANO7	C5
CCT2	ANTXR1	C9
CCT3	ANTXR2	CA2
CCT5	ANXA10	CA4
CCT6A	ANXA8;ANXA8L1	CAB39
CCT8	ANXA9	CAB39L
CD14	AOC3	CACNA2D1
CD2AP	AP1B1	CALB1
CD59	AP1G1	CALML3
CD63	AP1G2	CALR
CD81	AP1M2	CAMK4
CD9	AP1S1	CAMP
CDC42	AP2A1	CAND1
CDC42BPA	AP2A2	CAP1
CDC42BPB	AP2B1	CAPG
CEACAM5	AP2S1	CAPN1
CETP	AP3B1	CAPN2
CFD	AP3D1	CAPN5
CFH	AP3S1	CAPN7
CFI	AP4S1	CAPZA1
CHMP1A	AP5B1	CAPZA2
CHMP1B	AP5M1	CAPZB
CHMP2A	AP5Z1	CBR1
CHMP2B	APEX1	CC2D1A
CHMP4B	APLP2	CCDC105
CHMP5	APMAP	CCT2
CHMP6	APOA5	CCT3
CIB1	APOB	CCT5
CKAP4	APOBEC3A;APOBEC3B	CCT6A
CKB	APOBEC3C	CCT8
CLIC1	APOC1	CD14
CLIC3	APOC2	CD2AP
CLIC4	APOC3	CD59
CLIC5	APOC4	CD63
CLIC6	APOF	CD81
CLTC	APOH	CD9
CLU	APOL1	CDC42
CMBL	APOL2	CDC42BPA
CNDP2	APOM	CDC42BPB
CNP	APP	CDK5RAP2
COASY	AQP5	CEACAM5
COBLL1	AQP7	CEP250
COL15A1	ARAF	CETP
COL18A1	ARAP1	CFD
COL6A1	ARCN1	CFH
COL6A3	ARFGAP3	CFI
COMT	ARFGEF1	CHCHD3
COPS8	ARFGEF2	CHMP1A
COTL1	ARFGEF3	CHMP1B
CP	ARG1	CHMP2A
CPN2	ARHGAP12	CHMP2B
CPNE3	ARHGAP17	CHMP4B
CPNE5	ARHGAP18	CHMP5
CPVL	ARHGAP19	CHMP6
CR1	ARHGAP27	CIB1
CRABP2	ARHGAP28	CKAP4
CRB2	ARHGAP29	CKB
CRB3	ARHGAP39	CLIC1
CRK	ARHGAP44	CLIC3
CRNN	ARHGAP6	CLIC4
CRYAB	ARHGAP8	CLIC5
CRYL1	ARHGEF1	CLIC6
CRYM	ARHGEF10L	CLTC
CRYZ	ARHGEF16	CLU
CSE1L	ARHGEF37	CMBL
CSK	ARHGEF39	CNDP2
CSRP1	ARHGEF7	CNKSR2
CST3	ARL1	CNP
CSTB	ARL13B	COASY
CTDSPL	ARL16	COBLL1
CTH	ARL2	COL15A1
CTSA	ARL4D	COL18A1
CTSC	ARL5A	COL6A1
CTSD	ARL6IP1	COL6A3
CTSG	ARL6IP5	COMT
CUBN	ARMC6	COPS8
CUL3	ARMC8	COTL1
CUL4B	ARMH3	CP
CUTA	ARMH4	CPN2
CYBRD1	ARMT1	CPNE3
CYFIP2	ARPC1B	CPNE5
DBNL	ARRB1	CPVL
DCD	ARRDC4	CR1
DCTN2	ARSA	CRABP2
DCXR	ARSB	CRB2
DDAH1	ARSL	CRB3
DDAH2	ART3	CREB5
DDB1	ASAH2	CRK
DDC	ASAP2	CRNN
DDT	ASB9	CROCC
DDX3X	ASCC3	CRTC2
DDX5	ASCL1;ASCL2	CRYAB
DNAJA1	ASGR2	CRYL1
DNAJA2	ASMTL	CRYM
DNAJB1	ASNS	CRYZ
DNAJC13	ASPA	CSE1L
DNAJC7	ASPDH	CSK
DNM2	ASPG	CSRP1
DPEP1	ASPH	CST3
DPP4	ASPRV1	CSTB
DPYS	ASPSCR1	CTDSPL
DSC2	ASRGL1	CTH
DSG3	ATAD1	CTNS
DSP	ATF6B	CTSA
DSTN	ATG3	CTSC
DYNC1H1	ATG4B	CTSD
DYNC2H1	ATG4C	CTSG
DYSF	ATG4D	CUBN
EEF1A1	ATG5	CUL3
EEF2	ATG7	CUL4B
EFEMP1	ATG9A	CUTA
EFNB1	ATL3	CYBRD1
EGF	ATM	CYFIP2
EHD1	ATOX1	DBNL
EHD2	ATP10A	DCD
EHD4	ATP11A	DCTN2
EIF3H	ATP11B	DCXR
ENPEP	ATP12A	DDAH1
ENPP3	ATP13A3	DDAH2
ENPP4	ATP13A4	DDB1
ENPP6	ATP1A2	DDC
EPHX2	ATP1B3	DDT
EPN3	ATP2A1	DDX19B
EPPK1	ATP2A2	DDX3X
EPS8	ATP2B1	DDX5
EPS8L1	ATP2B4	DEFA1
EPS8L2	ATP5F1A	DHX34
ESD	ATP5F1B	DNAH8
EVPL	ATP5MF	DNAJA1
F11	ATP6V1G3	DNAJA2
FABP1	ATP8A1	DNAJB1
FABP3	ATP8B1	DNAJC13
FAH	ATP8B2	DNAJC7
FAM20C	ATP9A	DNM2
FASN	ATRAID	DOPEY2
FBP1	ATXN10	DPEP1
FBP2	AVL9	DPP4
FCGBP	AXL	DPYS
FCN2	B3GALT5	DSC2
FGA	B3GAT3	DSG3
FGG	B3GNT2	DSP
FGL2	B3GNT3	DSTN
FKBP4	B3GNT8	DUSP26
FLNA	B3GNT9	DYNC1H1
FLNB	B4GALT2	DYNC2H1
FLOT1	B4GALT3	DYSF
FLOT2	B4GALT4	ECE1
FN1	B4GALT5	EEA1
FRK	B4GALT7	EEF1A1
FTCD	B4GAT1	EEF2
FTH1	B9D1	EFEMP1
FTL	BABAM2	EFNB1
FUCA1	BACE1	EGF
FUS	BACE2	EHD1
FXYD2	BAG2	EHD2
G6PD	BAG3	EHD4
GAA	BAG4	EIF3H
GALK1	BAG5	EML5
GALM	BAG6	ENPEP
GANAB	BAIAP2L2	ENPP3
GAPDH	BAMBI	ENPP4
GBE1	BANF1	ENPP6
GCA	BAX	EPHX2
GDI2	BBIP1	EPN3
GDPD3	BBS1	EPPK1
GGH	BBS2	EPS8
GHITM	BBS5	EPS8L1
GIPC1	BBS7	EPS8L2
GIPC2	BBS9	ESD
GLB1	BCAN	EVPL
GLG1	BCAP31	F11
GLO1	BCAS1	FABP1
GLUL	BCAS3	FABP3
GM2A	BCAT1	FAH
GNA11	BCHE	FAM20C
GNAI1	BCL10	FAM49B
GNAI2	BCL2L13	FAM65A
GNAI3	BDKRB2	FASN
GNAQ	BICDL2	FBL
GNB1	BID	FBP1
GNG12	BIN1	FBP2
GNG5	BIN3	FCGBP
GNG7	BIRC6	FCN2
GNPDA1	BLK	FGA
GOLGA7	BLNK	FGG
GOT1	BLOC1S2	FGL2
GPD1	BMP1	FIGNL1
GPI	BMP6	FKBP4
GPM6A	BMPR2	FKBP5
GPR155	BNC2	FLNA
GPRC5A	BNIP3	FLNB
GPRC5B	BNIPL	FLOT1
GPRC5C	BOLA2	FLOT2
GPT	BPGM	FN1
GPX4	BPHL	FRK
GRB2	BPIFB2	FTCD
GRHPR	BPNT1	FTH1
GSN	BRCC3	FTL
GSR	BRD3OS	FUCA1
GSS	BRI3	FUS
GSTA1	BRK1	FUZ
GSTCD	BSPH1	FXYD2
GSTM2	BSPRY	G6PD
GSTO1	BST1	GAA
GSTP1	BTBD11	GABRB2
GUSB	BTBD7	GALK1
HBB	BTD	GALM
HDHD2	BTN2A1	GANAB
HEBP1	BTNL3	GAPDH
HEBP2	BUB3	GBE1
HGD	BZW1	GCA
HGS	BZW2	GDF2
HINT1	C11orf68	GDI2
HLA-B	C12orf4	GDPD3
HLA-DRA	C12orf57	GEMIN4
HNMT	C17orf75	GFRA1
HNRNPL	C18orf63	GGH
HP	C1GALT1C1	GHITM
HPD	C1orf21	GIPC1
HPGD	C1QA	GIPC2
HPX	C1QB	GK2
HRAS	C1QBP	GLB1
HRG	C1QC	GLG1
HSPA12A	C1QTNF1	GLO1
HSPA2	C1QTNF5	GLUL
HSPA5	C1R	GM2A
HSPA8	C1RL	GNA11
HSPB1	C1S	GNAI1
HSPD1	C2	GNAI2
HSPG2	C22orf31	GNAI3
HUWE1	C2orf72	GNAQ
ICAM1	C2orf88	GNB1
IDH1	C4BPA	GNB2L1
IGF2R	C4BPB	GNG12
IGFALS	C4orf19	GNG5
IL1RN	C4orf33	GNG7
IQGAP1	C5orf51	GNPDA1
IQGAP2	C6	GOLGA7
IRF6	C6orf120	GOT1
ITGA1	C6orf132	GPD1
ITGA3	C7	GPI
ITGAV	C8A	GPM6A
ITGB1	C8B	GPR155
ITGB8	C8G	GPRC5A
ITIH4	C9orf64	GPRC5B
ITLN1	CA1	GPRC5C
ITM2B	CA11	GPT
ITM2C	CA12	GPX4
ITSN2	CA14	GRB2
JUP	CA3	GRHPR
KALRN	CA6	GRID1
KHK	CA8	GSN
KIF12	CACHD1	GSR
KIF3A	CACNA2D2	GSS
KIF3B	CACYBP	GSTA1
KL	CAD	GSTCD
KLK1	CADM1	GSTM2
KNG1	CADM4	GSTO1
KPNB1	CADPS2	GSTO2
LAMA5	CALHM5	GSTP1
LAMC1	CALM1;CALM2;CALM3	GUSB
LAMP1	CALML5	H1FOO
LAMP2	CALU	HBB
LAP3	CAMK1	HBS1L
LBP	CAMK2D	HDHD2
LCN2	CAMK2G	HEBP1
LCP1	CAMSAP3	HEBP2
LDHA	CANT1	HGD
LDHB	CANX	HGS
LGALS3	CAPN13	HINT1
LGALS3BP	CAPN15	HIST2H2AB
LMAN2	CAPN6	HIST2H2BF
LRP2	CAPNS1	HIST4H4
LRRC15	CARD11	HLA-B
LRRC57	CARD18	HLA-DRA
LRRK2	CARHSP1	HNMT
LTA4H	CARMIL1	HNRNPL
LYPLA2	CARS1	HP
LYZ	CASKIN2	HPD
MAGI3	CASP14	HPGD
MAL2	CASP3	HPX
MAN1A1	CASP6	HRAS
MAN2A1	CASP7	HRG
MARCKS	CAST	HRSP12
MASP2	CAT	HSP90AB6P
MDH1	CBL	HSPA12A
MDH2	CBLB	HSPA1B
MEGF8	CBLC	HSPA2
MGRN1	CBWD6;CBWD3;CBWD5;CBWD2;CBWD1	HSPA5
MIF	CC2D1B	HSPA8
MINK1	CC2D2A	HSPB1
MITD1	CCAR2	HSPD1
MME	CCDC142	HSPG2
MMP25	CCDC198	HUWE1
MMRN2	CCDC22	ICAM1
MNDA	CCDC25	IDH1
MPO	CCDC43	IGF2R
MPST	CCDC50	IGFALS
MSN	CCDC6	IKZF5
MSRA	CCDC74A;CCDC74B	IL1RN
MTAP	CCDC93	INADL
MTHFD1	CCM2	IQCG
MUC1	CCN5	IQGAP1
MVP	CCNY	IQGAP2
MXRA5	CCNYL1	IRF6
MXRA8	CCS	ITGA1
MYH13	CCT4	ITGA3
MYH14	CCT6B	ITGAV
MYH3	CCT7	ITGB1
MYH9	CCZ1B;CCZ1	ITGB8
MYO1B	CD109	ITIH4
MYO1C	CD151	ITLN1
MYO1D	CD160	ITM2B
MYO5B	CD177	ITM2C
MYO6	CD200	ITSN2
NAGK	CD248	JUP
NAGLU	CD276	KALRN
NAPA	CD300LG	KCNG2
NAPG	CD320	KHK
NAPSA	CD46	KIF12
NCKAP1	CD47	KIF3A
NCSTN	CD58	KIF3B
NDRG1	CD5L	KIF9
NDRG3	CD74	KIFC3
NEBL	CD82	KL
NID1	CD84	KLK1
NIT2	CD99	KNG1
NONO	CDA	KPNB1
NPC1	CDAN1	LAMA5
NPEPPS	CDC123	LAMC1
NPHS1	CDC16	LAMP1
NPHS2	CDC23	LAMP2
NPM1	CDC37	LAP3
NQO2	CDC42BPG	LBP
NT5C	CDC42EP2	LCN2
NT5E	CDC42SE1	LCP1
NUDT5	CDC42SE2	LDHA
NUTF2	CDH1	LDHB
OLFM4	CDH11	LGALS3
OSBPL1A	CDH13	LGALS3BP
OTUB1	CDH15	LMAN2
OXSR1	CDH16	LOC128192
P2RX4	CDH17	LOC81691
P4HB	CDH19	LRP2
PACSIN2	CDH5	LRRC15
PACSIN3	CDH6	LRRC57
PADI2	CDK16	LRRK2
PAFAH1B1	CDK18	LTA4H
PAFAH1B2	CDK2	LYPLA2
PARD6B	CDK5	LYZ
PARK7	CDKL1	MAGI3
PARP4	CDSN	MAL2
PBLD	CEACAM1	MAN1A1
PCBD1	CEACAM6	MAN2A1
PCBP1	CEACAM7	MARCKS
PCK1	CEACAM8	MASP2
PCYOX1	CEL	MBD5
PDCD10	CELA2A;CELA2B	MDH1
PDCD6	CELA3A	MDH2
PDCD6IP	CELSR2	MEGF8
PDE8A	CEMIP2	MFI2
PDXK	CEP104	MGRN1
PDZK1	CERK	MID2
PDZK1IP1	CERT1	MIF
PEBP1	CES5A	MINK1
PEF1	CFAP36	MITD1
PEPD	CFB	MLLT3
PFKL	CFHR1	MLLT4
PFN1	CFHR2	MME
PFN2	CFHR4	MMP24
PGD	CFHR5	MMP25
PGLS	CFP	MMRN2
PGLYRP1	CGN	MNDA
PGM1	CHD3;CHD4	MPO
PHGDH	CHGB	MPP5
PHPT1	CHI3L1	MPST
PIGR	CHID1	MSN
PIP	CHKB	MSRA
PIP4K2C	CHL1	MTAP
PKD1	CHMP4A	MTHFD1
PKD2	CHMP7	MUC1
PKHD1	CHST3	MUM1L1
PKLR	CHUK	MVP
PLCD1	CIAO1	MXRA5
PLD3	CIAPIN1	MXRA8
PLEKHA1	CILK1	MYH13
PLEKHA7	CILP2	MYH14
PLOD1	CKAP5	MYH3
PLOD3	CKM	MYH9
PLS1	CKMT1A	MYO15A
PLSCR1	CLC	MYO1B
PMVK	CLCA1	MYO1C
PODXL	CLCA4	MYO1D
PPIA	CLCN5	MYO5B
PPIB	CLCN6	MYO6
PPL	CLCN7	NAGK
PPP1R7	CLCNKB	NAGLU
PRCP	CLDN1	NAPA
PRDX5	CLDN10	NAPG
PRDX6	CLDN11	NAPSA
PRKAR2A	CLDN12	NARS
PRKCA	CLDN14	NCKAP1
PRKCD	CLDN16	NCSTN
PRKCH	CLDN19	NDRG1
PRKCI	CLDN2	NDRG3
PRKCZ	CLDN23	NEB
PRNP	CLDN3	NEBL
PROM1	CLDN5	NID1
PROM2	CLDN7	NIPBL
PROZ	CLDN8	NIT2
PRSS8	CLDND1	NKX6-1
PRTN3	CLEC14A	NONO
PSAP	CLEC18A;CLEC18B;CLEC18C	NOX3
PSAT1	CLEC3B	NPC1
PSCA	CLIC2	NPEPPS
PSMA1	CLINT1	NPHS1
PSMA2	CLMP	NPHS2
PSMA3	CLN3	NPM1
PSMA4	CLN5	NQO2
PSMA5	CLNK	NRF1
PSMB1	CLOCK	NT5C
PSMB2	CLPTM1	NT5E
PSMB3	CLSTN1	NUDT5
PSMB5	CLSTN3	NUTF2
PSMB6	CLTA	OLFM4
PSMC5	CLTB	OR11L1
PSMC6	CLTRN	OSBPL1A
PSMD12	CLUH	OTUB1
PSMD3	CLUL1	OXSR1
PSME2	CMAS	P2RX4
PTBP1	CMIP	P4HB
PTER	CNBP	PACSIN2
PTP4A2	CNDP1	PACSIN3
PTPN13	CNFN	PADI2
PTPN23	CNK3/IPCEF1	PAFAH1B1
PTPN6	CNKSR1	PAFAH1B2
PTPRJ	CNN2	PARD6B
PTPRO	CNN3	PARK7
PTTG1IP	CNNM3	PARP4
QDPR	CNOT1	PBLD
RAB10	CNTFR	PCBD1
RAB13	CNTN1	PCBP1
RAB14	COBL	PCK1
RAB17	COG3	PCYOX1
RAB21	COG5	PDCD10
RAB22A	COL12A1	PDCD2
RAB25	COL14A1	PDCD6
RAB27A	COL1A1	PDCD6IP
RAB34	COL1A2	PDDC1
RAB35	COL4A1	PDE8A
RAB3B	COL4A2	PDXK
RAB3D	COL5A1	PDZK1
RAB43	COL6A2	PDZK1IP1
RAB5B	COL8A1	PEBP1
RAB5C	COLEC10	PEF1
RAB8A	COLEC11	PEPD
RAB8B	COMMD10	PFKL
RAC1	COMMD3	PFN1
RALA	COMMD4	PFN2
RAN	COMMD5	PGD
RAP1B	COMMD9	PGLS
RAP1GDS1	COMP	PGLYRP1
RAP2B	COPA	PGM1
RAP2C	COPB1	PHGDH
RAPGEF3	COPB2	PHPT1
RBM3	COPE	PIGR
RBP4	COPG1	PIK3C2A
RBP5	COPS2	PIK3C2B
RDX	COPS3	PIP
RENBP	COPS4	PIP4K2C
RHCG	COPS5	PKD1
RHEB	COPS6	PKD1L3
RHOA	COPS7A	PKD2
RHOB	COPZ1	PKHD1
RHOC	CORO1A	PKLR
RHOF	CORO1B	PLCD1
RHOG	CORO1C	PLD3
RNASE2	CORO7	PLEKHA1
RNF11	COX7A2	PLEKHA7
RNF213	CPA4	PLOD1
RNH1	CPAMD8	PLOD3
RNPEP	CPB1	PLS1
ROBO2	CPB2	PLSCR1
RP2	CPD	PMVK
RPS11	CPE	PODXL
RPS18	CPN1	PPAP2A
RRAS	CPNE2	PPFIA2
RRAS2	CPNE4	PPIA
S100A10	CPNE6	PPIB
S100A14	CPO	PPL
S100A16	CPPED1	PPP1R7
S100A4	CPQ	PRCP
S100A6	CPTP	PRDX5
S100A8	CPXM2	PRDX6
S100A9	CPZ	PRKAR2A
S100P	CRABP1	PRKCA
SAMM50	CRACR2A	PRKCD
SAT2	CRADD	PRKCH
SCARB2	CRCT1	PRKCI
SCEL	CREG1	PRKCZ
SCIN	CRHBP	PRKRIP1
SCPEP1	CRIM1	PRNP
SCRN2	CRIP1	PROM1
SDC1	CRIP2	PROM2
SDCBP	CRISP1	PROZ
SDCBP2	CRISP3	PRSS8
SECTM1	CRISPLD2	PRTN3
SELENBP1	CRKL	PSAP
SERINC2	CRLF1	PSAT1
SERINC5	CRP	PSCA
SERPINA1	CRTAC1	PSMA1
SERPINA3	CRTAP	PSMA2
SERPINA4	CRYAA2;CRYAA	PSMA3
SERPINA5	CRYBG3	PSMA4
SERPINA7	CRYM-AS1	PSMA5
SERPINB1	CRYZL1	PSMB1
SERPINB13	CS	PSMB2
SERPINB3	CSAD	PSMB3
SERPINB6	CSDE1	PSMB5
SERPINF1	CSF1	PSMB6
SERPING1	CSF1R	PSMC5
SFN	CSNK1A1	PSMC6
SH3BGRL	CSNK1D	PSMD12
SH3BGRL3	CSNK1G1	PSMD3
SH3BP4	CSNK1G2	PSME2
SHMT1	CSNK1G3	PTBP1
SIAE	CSNK2A1;CSNK2A3	PTER
SIRPA	CSNK2A2	PTP4A2
SLC12A1	CSNK2B	PTPN13
SLC12A3	CSPG4	PTPN23
SLC12A9	CSPP1	PTPN6
SLC13A2	CST6	PTPRJ
SLC13A3	CSTA	PTPRO
SLC15A2	CTBS	PTTG1IP
SLC1A1	CTDSP1	QDPR
SLC22A11	CTDSP2	RAB10
SLC22A12	CTF1	RAB13
SLC22A13	CTNNA1	RAB14
SLC22A2	CTNNB1	RAB15
SLC22A5	CTNND1	RAB17
SLC22A6	CTPS1	RAB21
SLC22A8	CTPS2	RAB22A
SLC23A1	CTRB2	RAB25
SLC25A1	CTRC	RAB27A
SLC25A3	CTSB	RAB33B
SLC26A11	CTSF	RAB34
SLC26A4	CTSH	RAB35
SLC27A2	CTSL	RAB3B
SLC2A5	CTSO	RAB3D
SLC36A2	CTSS	RAB3GAP1
SLC39A5	CTSV	RAB43
SLC3A1	CTSZ	RAB5B
SLC3A2	CTTN	RAB5C
SLC44A1	CUEDC1	RAB8A
SLC44A2	CUL1	RAB8B
SLC44A4	CUL2	RAC1
SLC4A1	CUL4A	RALA
SLC4A4	CUL5	RAN
SLC5A1	CUL9	RAP1B
SLC5A10	CXADR	RAP1GDS1
SLC5A12	CXCL12	RAP2B
SLC5A2	CXCL14	RAP2C
SLC5A8	CYB561	RAPGEF3
SLC5A9	CYB5A	RARS
SLC6A13	CYB5R2	RBL2
SLC6A19	CYB5R3	RBM3
SLC9A3	CYBA	RBP4
SLC9A3R1	CYBB	RBP5
SLC9A3R2	CYCS	RDX
SLCO4C1	CYFIP1	RENBP
SLIT2	CYRIA	RFC1
SLK	CYRIB	RHCG
SMO	CYS1	RHEB
SMPDL3B	CYSLTR2	RHOA
SMURF1	CYTH1	RHOB
SNAP23	CYTH2	RHOC
SNCG	CYYR1	RHOF
SNF8	CZIB	RHOG
SNRPD1	DAAM1	RNASE2
SNX12	DAB1	RNF11
SNX3	DAB2	RNF213
SNX9	DAB2IP	RNH1
SOD1	DAG1	RNPEP
SORD	DAPK1	ROBO2
SORL1	DARS1	RP2
SPAG9	DAZAP1	RPS11
SPAST	DAZAP2	RPS18
SPON2	DBF4	RRAS
SPR	DBH	RRAS2
SPRR3	DBN1	RREB1
SPTBN1	DCAF8	RUSC2
SQSTM1	DCBLD2	RYR1
SRC	DCDC2	S100A10
SRI	DCHS1	S100A14
ST13	DCPS	S100A16
STAMBP	DCTD	S100A4
STK11	DCTN1	S100A6
STK24	DCTN4	S100A8
STOM	DCTN5	S100A9
STX3	DCUN1D3	S100P
STXBP1	DDI2	SAMM50
STXBP2	DDR1	SAT2
STXBP4	DDR2	SCARB2
SUCNR1	DDX1	SCEL
SUSD2	DDX17	SCIN
SYPL1	DDX39B	SCN10A
TAGLN2	DDX3Y	SCN11A
TAOK1	DDX46	SCPEP1
TAX1BP3	DDX58	SCRN2
TBC1D10A	DDX6	SDC1
TCP1	DECR1	SDCBP
TF	DEFA1;DEFA3	SDCBP2
TGFBR3	DEFA4	SECTM1
TGM2	DEFA5	SELENBP1
TGM4	DEFB1	SERINC2
THBS1	DEFB121	SERINC5
THY1	DEFB129	SERPINA1
TKT	DEFB4A	SERPINA3
TLN1	DENND10P1;DENND10	SERPINA4
TM7SF3	DENND2D	SERPINA5
TMBIM1	DENND3	SERPINA7
TMEM59	DENR	SERPINB1
TMEM63A	DEPTOR	SERPINB13
TMPRSS11D	DERA	SERPINB3
TMPRSS2	DERPC	SERPINB6
TOLLIP	DGKA	SERPINF1
TOM1	DGKQ	SERPING1
TOM1L2	DHPS	SFN
TPI1	DHRS11	SFT2D2
TPP1	DHRS2	SH3BGRL
TREH	DHRS4	SH3BGRL3
TRIP10	DHX15	SH3BP4
TSG101	DHX29	SHMT1
TSPAN1	DHX30	SHMT2
TSPAN3	DHX32	SHROOM2
TSPAN6	DHX36	SIAE
TSPO	DHX9	SIRPA
TTN	DIAPH1	SLC12A1
TTYH3	DIAPH2	SLC12A3
TUBB2A	DIP2A	SLC12A9
TUBB6	DIP2B	SLC13A2
TXN	DIP2C	SLC13A3
UACA	DIRAS2	SLC15A2
UBA1	DIRAS3	SLC1A1
UBE2G1	DKC1	SLC22A11
UBL3	DKK3	SLC22A12
UEVLD	DLAT	SLC22A13
UFC1	DLG3	SLC22A2
UGP2	DLGAP4	SLC22A5
ULK3	DLL1	SLC22A6
UMOD	DLST	SLC22A8
UPB1	DMBT1	SLC23A1
UPK1A	DMKN	SLC25A1
UPK1B	DMTN	SLC25A3
UPK2	DMWD	SLC26A11
UPK3A	DMXL1	SLC26A4
VAMP3	DNAH6	SLC27A2
VAMP7	DNAJA4	SLC2A5
VAMP8	DNAJB2	SLC36A2
VASN	DNAJB4	SLC39A5
VASP	DNAJB6	SLC3A1
VAT1	DNAJC11	SLC3A2
VCL	DNAJC3	SLC44A1
VCP	DNAJC5	SLC44A2
VDAC1	DNASE1	SLC44A4
VDAC3	DNASE1L1	SLC4A1
VIL1	DNASE2	SLC4A4
VMO1	DNM1L	SLC5A1
VPS13C	DNPEP	SLC5A10
VPS25	DOCK1	SLC5A12
VPS28	DOCK10	SLC5A2
VPS35	DOCK5	SLC5A8
VPS36	DOCK6	SLC5A9
VPS37B	DOCK7	SLC6A13
VPS37C	DOCK8-AS1	SLC6A19
VPS37D	DOK4	SLC9A3
VPS4B	DOK5	SLC9A3R1
VWF	DOP1A	SLC9A3R2
WASL	DOP1B	SLCO4C1
WDR1	DPCD	SLIT2
XPNPEP2	DPEP3	SLK
YWHAE	DPH2	SMC2
YWHAG	DPH5	SMO
YWHAH	DPP3	SMPDL3B
YWHAQ	DPP6	SMURF1
YWHAZ	DPP7	SNAP23
ZDHHC1	DPT	SNCG
ZMPSTE24	DPY30	SNF8
	DPYD	SNRPD1
	DPYSL2	SNX12
	DRAM1	SNX3
	DRAM2	SNX9
	DRG1	SOD1
	DRG2	SORD
	DSC1	SORL1
	DSC3	SPAG9
	DSG1	SPAST
	DSG2	SPEN
	DTD1	SPON2
	DTX3L	SPR
	DTX4	SPRR3
	DTYMK	SPTBN1
	DUOX2	SQSTM1
	DUOXA2	SRC
	DUSP14	SRI
	DUSP22	ST13
	DUSP23	STAMBP
	DUSP3	STK11
	DUSP9	STK24
	DYNC1I2	STOM
	DYNC1LI1	STX3
	DYNC1LI2	STXBP1
	DYNLL1	STXBP2
	DYNLL2	STXBP4
	DYNLRB2;DYNLRB1	SUCLA2
	DYNLT1	SUCNR1
	DYRK2	SUSD2
	DYRK3	SYPL1
	EBI3	TAGLN2
	ECH1	TAOK1
	ECHDC1	TAX1BP3
	ECHS1	TBC1D10A
	ECI1	TBC1D21
	ECM1	TCP1
	ECPAS	TECTA
	EDDM3A	TEKT3
	EDDM3B	TF
	EDF1	TGFBR3
	EDIL3	TGM2
	EEF1AKNMT	TGM4
	EEF1B2	THBS1
	EEF1D	THY1
	EEF1E1	TIAM2
	EEF1G	TKT
	EEFSEC	TLN1
	EFEMP2	TM7SF3
	EFHD1	TMBIM1
	EFHD2	TMEM2
	EFL1	TMEM27
	EFNA1	TMEM38A
	EFNB2	TMEM59
	EFR3A	TMEM63A
	EFR3B	TMPRSS11D
	EFTUD2	TMPRSS2
	EGFL6	TOLLIP
	EGFR	TOM1
	EGLN1	TOM1L2
	EHBP1	TPI1
	EIF1	TPP1
	EIF1AY;EIF1AX	TREH
	EIF2AK2	TRIP10
	EIF2B4	TSG101
	EIF2B5	TSPAN1
	EIF2S1	TSPAN3
	EIF2S2	TSPAN6
	EIF2S3	TSPO
	EIF3A	TSTA3
	EIF3B	TTN
	EIF3C	TTYH3
	EIF3D	TUBB2A
	EIF3E	TUBB6
	EIF3F	TUBB8
	EIF3I	TXN
	EIF3J	TXNDC8
	EIF3K	UACA
	EIF3L	UBA1
	EIF4A1	UBE2G1
	EIF4A2	UBL3
	EIF4A3	UEVLD
	EIF4B	UFC1
	EIF4E	UGP2
	EIF4E2	ULK3
	EIF4G1	UMOD
	EIF4G2	UPB1
	EIF4G3	UPK1A
	EIF5	UPK1B
	EIF5B	UPK2
	EIPR1	UPK3A
	ELAPOR1	UTRN
	ELFN1	VAMP3
	ELMO3	VAMP7
	ELMOD3	VAMP8
	ELOB	VASN
	ELOC	VASP
	ELP1	VAT1
	ELP2	VCL
	ELP3	VCP
	ELSPBP1	VDAC1
	EMILIN1	VDAC3
	EML2	VIL1
	ENAH	VMO1
	ENDOD1	VPS13C
	ENG	VPS13D
	ENO2	VPS25
	ENOPH1	VPS28
	ENOSF1	VPS35
	ENPP1	VPS36
	ENPP2	VPS37B
	ENPP5	VPS37C
	ENPP7	VPS37D
	ENTPD2	VPS4B
	ENTPD3	VWF
	ENTPD5	WASL
	ENTPD6	WDR1
	ENTPD8	WIZ
	EPB41L1	WNT5B
	EPB41L3	XPNPEP2
	EPB41L4A	YWHAE
	EPB41L5	YWHAG
	EPB42	YWHAH
	EPDR1	YWHAQ
	EPG5	YWHAZ
	EPHA1	ZCCHC11
	EPHA10	ZDHHC1
	EPHA2	ZMPSTE24
	EPHA4	ZNF114
	EPHA7	ZNF486
	EPHB2
	EPHB3
	EPHB4
	EPHB6
	EPHX1
	EPN1
	EPRS1
	EPS15
	EPS15L1
	EPS8L3
	EPX
	ERAP1
	ERAP2
	ERBB4
	ERBIN
	ERH
	ERN1
	ERO1A
	ERP44
	ESAM
	ESPN
	ESYT1
	ETF1
	ETFA
	ETFB
	EVA1A
	EVA1B
	EVC2
	EWSR1
	EXOC1
	EXOC2
	EXOC3
	EXOC3L4
	EXOC4
	EXOC5
	EXOC6
	EXOC6B
	EXOC7
	EXOC8
	EXT1
	EXT2
	EXTL2
	F10
	F11R
	F12
	F13A1
	F2R
	F3
	F5
	F7
	F8A1
	F9
	FABP4
	FABP5
	FABP7
	FADD
	FAF1
	FAHD2A
	FAIM
	FAM102A
	FAM107B
	FAM114A1
	FAM114A2
	FAM120A
	FAM126A
	FAM126B
	FAM135A
	FAM168A
	FAM168B
	FAM171A1
	FAM177A1
	FAM207A
	FAM234A
	FAM3B
	FAM3C
	FAM3D
	FAM83F
	FAM91A1
	FAM98A
	FAM98C
	FANCA
	FARP1
	FARSA
	FARSB
	FAS
	FASTK
	FAT2
	FAT4
	FAU
	FBF1
	FBLL1;FBL
	FBLN1
	FBLN2
	FBLN5
	FBLN7
	FBN1
	FBXL15
	FBXL2
	FBXL20
	FBXL8
	FBXO17
	FBXO2
	FBXO21
	FBXO44
	FCAR
	FCGR3A
	FCGR3B
	FCGRT
	FCHO2
	FCN1
	FCN3
	FCSK
	FDFT1
	FDPS
	FDX1
	FERMT1
	FERMT2
	FERMT3
	FETUB
	FGB
	FGD3
	FGF1
	FGF2
	FGF9
	FGGY
	FGR
	FH
	FHIP1A
	FHIT
	FHL1
	FHL2
	FIG4
	FIS1
	FKBP15
	FKBP1A
	FKBP3
	FKRP
	FLAD1
	FLG
	FLG2
	FLII
	FLRT2
	FLRT3
	FLT4
	FLVCR2
	FMNL2
	FMO1
	FMOD
	FN3K
	FN3KRP
	FNBP1L
	FNTA
	FNTB
	FPGT
	FREM1
	FREM2
	FRMPD1
	FRS2
	FRY
	FRYL
	FSCN1
	FSTL1
	FSTL4
	FUBP1
	FUBP3
	FUCA2
	FUNDC2
	FUOM
	FURIN
	FUT3
	FUT6
	FXYD1
	FYB2
	FYCO1
	FZD2
	FZD4
	GAB1
	GABARAP
	GABARAPL1
	GABARAPL2
	GAK
	GAL3ST1
	GALC
	GALE
	GALK2
	GALNS
	GALNT1
	GALNT10
	GALNT11
	GALNT14
	GALNT16
	GALNT18
	GALNT2
	GALNT3
	GALNT4
	GALNT6
	GALNT7
	GALT
	GAMT
	GAN
	GAPVD1
	GAREM1
	GARS1
	GART
	GAS1
	GAS6
	GATD1
	GATM
	GBA
	GBF1
	GBP1
	GBP6
	GC
	GCHFR
	GCLC
	GCLM
	GCN1
	GCNT2
	GDA
	GDF15
	GDPGP1
	GET3
	GET4
	GFM2
	GFPT1
	GFUS
	GGA1
	GGA3
	GGPS1
	GGT5
	GGT6
	GGT7
	GID8
	GIGYF2
	GINM1
	GJA1
	GJB1
	GK5
	GLA
	GLB1L
	GLCE
	GLMN
	GLMP
	GLOD4
	GLRX
	GLRX3
	GLT8D1
	GLTP
	GLUD1
	GLYAT
	GMDS
	GMFB
	GMIP
	GMPPA
	GMPPB
	GMPR
	GMPR2
	GMPS
	GNA15
	GNAZ
	GNE
	GNG10
	GNG11
	GNG2
	GNG4
	GNL1
	GNMT
	GNPDA2
	GNPNAT1
	GNPTG
	GNS
	GOLGA8F;GOLGA8DP
	GOLIM4
	GOLPH3
	GOLPH3L
	GOLT1B
	GORASP2
	GOT2
	GP1BA
	GP2
	GP5
	GPC1
	GPC3
	GPC6
	GPD1L
	GPHN
	GPLD1
	GPM6B
	GPNMB
	GPR137
	GPR137B
	GPR143
	GPR180
	GPS1
	GPX1
	GPX2
	GPX3
	GRB10
	GRB14
	GRB7
	GRK2
	GRK5
	GRK6
	GRN
	GRTP1
	GRWD1
	GSDMA
	GSDMB
	GSDMD
	GSDME
	GSK3A
	GSK3B
	GSPT1
	GSPT2
	GSTM1
	GSTM4
	GSTT1
	GSTT2;GSTT2B
	GSTZ1
	GTF2I
	GTPBP1
	GUCD1
	GUK1
	GULP1
	GYG1
	GYS1
	H1-0
	H1-4
	H1-5
	H2AB1;H2AB2
	H2AC20;H2AC18
	H2AC21
	H2AC4;H2AW;H2AC6
	H2AZ1;H2AZ2
	H2BC1
	H2BC11;H2BC17;H2BC3;H2BC21
	H2BC12;H2BS1;H2BC5;H2BC4;H2BC18;H2BC9;H2BC15;H2BC14
	H3-2
	H3-3A
	H3C1
	H3C15
	H4C1
	H6PD
	HAAO
	HABP2
	HACD1
	HADH
	HADHA
	HAGH
	HAL
	HAMP
	HAO2
	HARS1
	HAVCR2
	HBM
	HDAC1
	HDAC11
	HDAC2
	HDAC6
	HDDC2
	HDHD3
	HDLBP
	HEATR5A
	HEATR5B
	HEATR6
	HECTD3
	HECW1
	HEG1
	HERC4
	HERC6
	HEXA
	HEXB
	HEXD
	HFE
	HGFAC
	HGH1
	HGSNAT
	HIBCH
	HID1
	HINT3
	HIP1
	HIP1R
	HK1
	HK3
	HKDC1
	HLA-DMA
	HLA-DMB
	HLA-DPA1
	HLA-DPB1
	HLA-DQB1
	HLA-DRB1
	HLA-DRB3
	HLA-DRB4
	HLA-DRB5
	HLA-F
	HLA-H
	HMBS
	HMCN1
	HMGB1
	HMGCS1
	HMOX1
	HNF1B
	HNRNPA0
	HNRNPA1
	HNRNPA2B1
	HNRNPA3
	HNRNPC
	HNRNPD
	HNRNPDL
	HNRNPF
	HNRNPH1
	HNRNPH2
	HNRNPH3
	HNRNPK
	HNRNPM
	HNRNPU
	HNRNPUL2
	HOMER1
	HOMER2
	HOMER3
	HOOK1
	HOOK3
	HP1BP3
	HPCA
	HPCAL1
	HPN
	HPRT1
	HPS5
	HPS6
	HRNR
	HS1BP3
	HS6ST1
	HS6ST2
	HSBP1
	HSD11B2
	HSD17B12
	HSD17B4
	HSH2D
	HSP90AB4P
	HSP90B1
	HSPA1A;HSPA1B
	HSPA4L
	HSPA9
	HSPB11
	HSPBP1
	HSPE1
	HSPH1
	HTATIP2
	HTRA1
	HTT
	HYAL1
	HYAL2
	HYI
	HYOU1
	IAH1
	IARS1
	ICAM2
	ICOSLG
	IDE
	IDH2
	IDI1
	IDNK
	IDS
	IDUA
	IFI30
	IFIT5
	IFITM1
	IFNAR2
	IFNE
	IFNGR1
	IFT140
	IFT172
	IFT20
	IFT27
	IFT46
	IFT57
	IFT74
	IFT80
	IFT81
	IGF1R
	IGF2BP1
	IGFBP2
	IGFBP3
	IGFBP4
	IGFBP7
	IGHD
	IGHE
	IGHG1
	IGHG3
	IGHG4
	IGHM
	IGHV1-18
	IGHV1-2
	IGHV1-24
	IGHV1-3
	IGHV1-45
	IGHV1-46
	IGHV1-58
	IGHV1-69
	IGHV1-69D
	IGHV1-8
	IGHV2-26
	IGHV2-5
	IGHV2-70
	IGHV2-70D
	IGHV3-11
	IGHV3-13
	IGHV3-15
	IGHV3-20
	IGHV3-21
	IGHV3-23
	IGHV3-30;IGHV3-30-5
	IGHV3-33
	IGHV3-35
	IGHV3-38
	IGHV3-38-3
	IGHV3-43
	IGHV3-48
	IGHV3-49
	IGHV3-64
	IGHV3-64D
	IGHV3-66
	IGHV3-7
	IGHV3-72
	IGHV3-73
	IGHV3-74
	IGHV3-9
	IGHV4-28
	IGHV4-30-2
	IGHV4-34
	IGHV4-38-2
	IGHV4-39
	IGHV4-4
	IGHV4-61;IGHV4-59
	IGHV5-10-1
	IGHV5-51
	IGHV6-1
	IGHV7-4-1
	IGHV8-51-1
	IGKC
	IGKJ1
	IGKV1-12;IGKV1D-12
	IGKV1-16
	IGKV1-17
	IGKV1-27
	IGKV1-37;IGKV1D-37
	IGKV1-39;IGKV1D-39
	IGKV1-5
	IGKV1-8
	IGKV1D-13;IGKV1-13
	IGKV1D-16
	IGKV1D-33;IGKV1-33
	IGKV1D-43
	IGKV1D-8
	IGKV2-28;IGKV2D-28
	IGKV2-29
	IGKV2-30
	IGKV2-40;IGKV2D-40
	IGKV2D-24;IGKV2-24
	IGKV2D-29
	IGKV2D-30
	IGKV3-15
	IGKV3-20
	IGKV3-7
	IGKV3D-11;IGKV3-11
	IGKV3D-15
	IGKV3D-20
	IGKV4-1
	IGKV6-21
	IGKV6D-21
	IGLC2
	IGLC3
	IGLC6
	IGLC7
	IGLL1
	IGLL5
	IGLV1-36
	IGLV1-40
	IGLV1-47
	IGLV1-51
	IGLV2-11
	IGLV2-14
	IGLV2-18
	IGLV2-23
	IGLV2-33
	IGLV2-8
	IGLV3-1
	IGLV3-10
	IGLV3-12
	IGLV3-16
	IGLV3-19
	IGLV3-21
	IGLV3-25
	IGLV3-27
	IGLV3-9
	IGLV4-60
	IGLV4-69
	IGLV5-37
	IGLV5-39
	IGLV5-45
	IGLV5-48
	IGLV6-57
	IGLV7-43
	IGLV7-46
	IGLV8-61
	IGLV9-49
	IGSF10
	IGSF3
	IGSF8
	IL10RB
	IL12RB2
	IL13RA1
	IL17RB
	IL17RD
	IL18
	IL1RAP
	IL36G
	IL36RN
	IL4I1
	IL6ST
	ILDR1
	ILDR2
	ILF2
	ILK
	ILVBL
	IMPA1
	IMPA2
	IMPACT
	IMPDH2
	INF2
	INHBC
	INHBE
	INPP1
	INPP4A
	INPP4B
	INPP5A
	INPP5E
	INPPL1
	INSR
	IPO4
	IPO5
	IPO7
	IPO9
	IQSEC1
	IQSEC2
	IRGQ
	ISG15
	ISLR
	ISOC1
	ISOC2
	ISYNA1
	ITCH
	ITFG1
	ITGA2
	ITGAM
	ITGAX
	ITGB1BP1
	ITGB2
	ITGB3
	ITGB5
	ITIH1
	ITIH2
	ITIH3
	ITIH5
	ITPA
	IVD
	IVL
	JAG1
	JAK1
	JAM3
	JAML
	JMJD7
	JMJD8
	JOSD2
	JPT1
	JPT2
	KARS1
	KCMF1
	KCND3
	KCNJ1
	KCNJ10
	KCNJ13
	KCNJ15
	KCNJ16
	KCNK1
	KCNK13
	KCNK5
	KCNK6
	KCNMA1
	KCNN2
	KCNN4
	KCP
	KCTD12
	KCTD3
	KCTD9
	KDELR1
	KDELR2
	KDSR
	KHNYN
	KHSRP
	KIAA0040
	KIAA0100
	KIAA0319L
	KIAA0513
	KIAA0825
	KIAA1522
	KIAA1549
	KIAA1549L
	KIAA1614
	KIDINS220
	KIF13B
	KIF1A
	KIF2A
	KIF5B
	KIF5C
	KIFAP3
	KIRREL1
	KIRREL2
	KLC1
	KLC2
	KLC3
	KLC4
	KLHDC7A
	KLHL10
	KLHL20
	KLHL8
	KLK10
	KLK11
	KLK12
	KLK13
	KLK14
	KLK2
	KLK3
	KLK5
	KLK6
	KLK7
	KLKB1
	KMO
	KPNA3
	KPNA4
	KPNA6
	KREMEN1
	KRIT1
	KRT16
	KRT18
	KRT23
	KRT3
	KRT33A
	KRT4
	KRT5
	KRT6A
	KRT6C
	KRT7
	KRT74
	KRT78
	KRT8
	KRT80
	KRT82
	KRT83
	KRT85
	KRT86
	KRT87P
	KRTAP11-1
	KRTAP13-1
	KRTAP13-2
	KRTAP13-4
	KRTAP19-7
	KRTAP2-3;KRTAP2-4
	KRTAP3-1
	KRTAP3-3
	KRTAP4-11;KRTAP4-9
	KRTAP6-1
	KRTDAP
	KYAT3
	KYNU
	L1CAM
	L3HYPDH
	LACRT
	LACTB2
	LAD1
	LAMA1
	LAMA2
	LAMB1
	LAMB2
	LAMTOR2
	LAMTOR4
	LAMTOR5
	LANCL2
	LARS1
	LASP1
	LCAT
	LCE1F
	LCE2B;LCE2C
	LCK
	LCMT1
	LCN1;LCN1P1
	LCN15
	LDHAL6A
	LDHC
	LDLR
	LDLRAP1
	LEFTY2;LEFTY1
	LEPROT
	LFNG
	LGALS2
	LGALS4
	LGALS7
	LGALS8
	LGALS9
	LGALSL
	LGI2
	LGMN
	LGR4
	LGSN
	LHFPL2
	LHPP
	LIFR
	LIMA1
	LIMCH1
	LIME1
	LIMS1
	LIN7C
	LINGO1
	LIPA
	LIPG
	LIPH
	LIPI
	LITAF
	LLGL2
	LMAN1
	LMBRD1
	LMNA
	LMO7
	LMTK2
	LNPEP
	LNX2
	LORICRIN
	LPA
	LPAR3
	LPCAT2
	LPL
	LPP
	LRATD1
	LRATD2
	LRBA
	LRCH1
	LRFN3
	LRIT3
	LRP1
	LRP10
	LRPPRC
	LRRC1
	LRRC19
	LRRC26
	LRRC40
	LRRC41
	LRRC47
	LRRC8A
	LRRN4
	LRSAM1
	LSM1
	LSM3
	LSM5
	LSS
	LTBP1
	LTBP2
	LTBP3
	LTF
	LUM
	LURAP1
	LXN
	LY6D
	LY6G6C
	LY6L
	LYN
	LYNX1
	LYPD2
	LYPD3
	LYPD6B
	LYPLAL1
	LZIC
	LZTFL1
	M6PR
	MAB21L4
	MACC1
	MACF1
	MACROD1
	MACROH2A1
	MACROH2A2
	MADCAM1
	MADD
	MAGED2
	MAGI1
	MAMDC2
	MAMDC4
	MAN1B1
	MAN1C1
	MAN2A2
	MAN2B1
	MAN2B2
	MAN2C1
	MANBA
	MANEAL
	MAOB
	MAP2K1
	MAP2K2
	MAP2K3
	MAP2K4
	MAP2K7
	MAP4
	MAP4K3
	MAP4K4
	MAP4K5
	MAP6
	MAPK1
	MAPK13
	MAPK14
	MAPK1IP1L
	MAPK3
	MAPK8
	MAPK9;MAPK10
	MAPKAP1
	MAPKAPK2
	MAPKAPK3
	MAPRE1
	MAPRE3
	MARCKSL1
	MARK3
	MARS1
	MARVELD3
	MASP1
	MAT2A
	MAT2B
	MATN2
	MATN4
	MATR3
	MB
	MBL2
	MBLAC2
	MBP
	MBTPS1
	MCAM
	MCF2L
	MCOLN3
	MCTS1
	MDK
	ME1
	MEAK7
	MEGF9
	MELTF
	MEMO1
	MENT
	MEP1B
	MET
	METAP1
	METRN
	METRNL
	METTL26
	METTL7A
	MFAP4
	MFAP5
	MFSD1
	MFSD10
	MFSD12
	MFSD4A
	MFSD6
	MFSD8
	MGAM2
	MGAT1
	MGAT2
	MGAT3
	MGAT4B
	MGAT5
	MGLL
	MGMT
	MGP
	MGST3
	MIA3
	MICAL1
	MICALL1
	MIEN1
	MINDY1
	MINDY2
	MINDY3
	MINPP1
	MIOS
	MIOX
	MIPOL1
	MISP
	MISP3
	MLEC
	MLF2
	MLPH
	MLST8
	MMP14
	MMP15
	MMP17
	MMP2
	MMP7
	MMP8
	MMP9
	MMS19
	MOB3B
	MOCS2
	MOCS2'
	MOCS3
	MON1B
	MON2
	MOV10
	MPDU1
	MPDZ
	MPI
	MPP1
	MPRIP
	MPZL1
	MPZL2
	MRAS
	MRC2
	MRGPRF
	MROH1
	MROH2B
	MROH7
	MSH6
[truncated: 1,705 more rows]
